# Supplementary material for: Genome and Transcriptome Analyses Provide Insight Into the Omega-3 Long-Chain Polyunsaturated Fatty Acids Biosynthesis of Schizochytrium limacinum SR21
Source: Front Microbiol. 2020 Apr 16;11:687. doi: 10.3389/fmicb.2020.00687 (PMC7179369; doi:10.3389/fmicb.2020.00687)
Supplement: Supplementary file 2 [file Data_Sheet_2.xls]

## Sheet: Table 11Statistics of GO enric
Supplementary Table S11 Statistics of GO enrichment of the 224 gene families the S. limacinum SR21
GO ID (level1)	GO Term (level1)	GO ID (level2)	GO Term (level2)	number_of_out (All)	Genes_of_out
GO:0008150	Biological Process	GO:0022610	biological adhesion	68	schi20000030,schi20004640,schi20004650,schi20004660,schi20004670,schi20004710,schi20008340,schi20011590,schi20011600,schi20020560,schi20020570,schi20022920,schi20022980,schi20025350,schi20029050,schi20030290,schi20030750,schi20030770,schi20030780,schi20032660,schi20032670,schi20034120,schi20034140,schi20035540,schi20035620,schi20035630,schi20035640,schi20035670,schi20036720,schi20036750,schi20036…
GO:0008150	Biological Process	GO:0002376	immune system process	69	schi20000030,schi20004640,schi20004650,schi20004660,schi20004670,schi20004710,schi20008340,schi20011590,schi20011600,schi20020560,schi20020570,schi20022480,schi20022920,schi20022980,schi20025350,schi20029050,schi20030290,schi20030750,schi20030770,schi20030780,schi20032660,schi20032670,schi20034120,schi20034140,schi20035540,schi20035620,schi20035630,schi20035640,schi20035670,schi20036720,schi20036…
GO:0008150	Biological Process	GO:0048519	negative regulation of biological process	73	schi20000030,schi20004640,schi20004650,schi20004660,schi20004670,schi20004710,schi20008340,schi20011590,schi20011600,schi20020560,schi20020570,schi20022920,schi20022980,schi20025350,schi20029050,schi20030290,schi20030750,schi20030770,schi20030780,schi20032660,schi20032670,schi20034120,schi20034140,schi20035540,schi20035620,schi20035630,schi20035640,schi20035670,schi20036550,schi20036720,schi20036…
GO:0008150	Biological Process	GO:0023052	signaling	71	schi20000030,schi20000410,schi20002740,schi20004640,schi20004650,schi20004660,schi20004670,schi20004710,schi20008340,schi20011590,schi20011600,schi20020560,schi20020570,schi20022920,schi20022980,schi20025350,schi20029050,schi20030290,schi20030750,schi20030770,schi20030780,schi20032660,schi20032670,schi20034120,schi20034140,schi20035540,schi20035620,schi20035630,schi20035640,schi20035670,schi20036…
GO:0008150	Biological Process	GO:0050896	response to stimulus	80	schi20000030,schi20000410,schi20002740,schi20004640,schi20004650,schi20004660,schi20004670,schi20004710,schi20008340,schi20010900,schi20011590,schi20011600,schi20018340,schi20020560,schi20020570,schi20021140,schi20022920,schi20022980,schi20025350,schi20027290,schi20029050,schi20030290,schi20030750,schi20030770,schi20030780,schi20032660,schi20032670,schi20034120,schi20034140,schi20035540,schi20035…
GO:0008150	Biological Process	GO:0050789	regulation of biological process	79	schi20000030,schi20000410,schi20002740,schi20004250,schi20004640,schi20004650,schi20004660,schi20004670,schi20004710,schi20008340,schi20008370,schi20010900,schi20011590,schi20011600,schi20020560,schi20020570,schi20022920,schi20022980,schi20025350,schi20029050,schi20030290,schi20030750,schi20030770,schi20030780,schi20032660,schi20032670,schi20034120,schi20034140,schi20035540,schi20035620,schi20035…
GO:0008150	Biological Process	GO:0065007	biological regulation	79	schi20000030,schi20000410,schi20002740,schi20004250,schi20004640,schi20004650,schi20004660,schi20004670,schi20004710,schi20008340,schi20008370,schi20010900,schi20011590,schi20011600,schi20020560,schi20020570,schi20022920,schi20022980,schi20025350,schi20029050,schi20030290,schi20030750,schi20030770,schi20030780,schi20032660,schi20032670,schi20034120,schi20034140,schi20035540,schi20035620,schi20035…
GO:0008150	Biological Process	GO:0008152	metabolic process	81	schi20000030,schi20000410,schi20004640,schi20004650,schi20004660,schi20004670,schi20004710,schi20008340,schi20008370,schi20011260,schi20011590,schi20011600,schi20018340,schi20020560,schi20020570,schi20021140,schi20022920,schi20022980,schi20025350,schi20027290,schi20029050,schi20030290,schi20030750,schi20030770,schi20030780,schi20032660,schi20032670,schi20034120,schi20034140,schi20035540,schi20035…
GO:0008150	Biological Process	GO:0044699	single-organism process	84	schi20000030,schi20000410,schi20002740,schi20004250,schi20004640,schi20004650,schi20004660,schi20004670,schi20004710,schi20008340,schi20010900,schi20011260,schi20011590,schi20011600,schi20020560,schi20020570,schi20021140,schi20022480,schi20022920,schi20022980,schi20025350,schi20027290,schi20029050,schi20030290,schi20030750,schi20030770,schi20030780,schi20032660,schi20032670,schi20034120,schi20034…
GO:0008150	Biological Process	GO:0009987	cellular process	85	schi20000030,schi20000410,schi20002740,schi20004640,schi20004650,schi20004660,schi20004670,schi20004710,schi20008340,schi20010900,schi20011260,schi20011590,schi20011600,schi20018340,schi20020560,schi20020570,schi20021140,schi20022480,schi20022920,schi20022980,schi20025350,schi20027290,schi20029050,schi20030290,schi20030750,schi20030770,schi20030780,schi20032660,schi20032670,schi20034120,schi20034…
GO:0008150	Biological Process	GO:0044848	biological phase	1	schi20060700
GO:0008150	Biological Process	GO:0040011	locomotion	3	schi20022480,schi20043540,schi20045120
GO:0008150	Biological Process	GO:0022414	reproductive process	6	schi20010900,schi20036780,schi20042310,schi20043540,schi20045120,schi20060700
GO:0008150	Biological Process	GO:0048518	positive regulation of biological process	8	schi20002740,schi20004250,schi20008370,schi20010900,schi20042310,schi20043540,schi20045120,schi20060700
GO:0008150	Biological Process	GO:0051704	multi-organism process	3	schi20043540,schi20045120,schi20060700
GO:0008150	Biological Process	GO:0000003	reproduction	6	schi20010900,schi20036780,schi20042310,schi20043540,schi20045120,schi20060700
GO:0008150	Biological Process	GO:0051179	localization	10	schi20000410,schi20002740,schi20004250,schi20010900,schi20022480,schi20036780,schi20042310,schi20045120,schi20052600,schi20060700
GO:0008150	Biological Process	GO:0040007	growth	2	schi20004250,schi20027290
GO:0008150	Biological Process	GO:0071840	cellular component organization or biogenesis	9	schi20000410,schi20002740,schi20010900,schi20018340,schi20036550,schi20036780,schi20042310,schi20045120,schi20060700
GO:0008150	Biological Process	GO:0032502	developmental process	9	schi20002740,schi20004250,schi20010900,schi20022480,schi20027290,schi20042310,schi20043540,schi20045120,schi20060700
GO:0008150	Biological Process	GO:0032501	multicellular organismal process	8	schi20002740,schi20004250,schi20010900,schi20022480,schi20042310,schi20043540,schi20045120,schi20060700
GO:0003674	Molecular Function	GO:0001071	nucleic acid binding transcription factor activity	1	schi20043540
GO:0003674	Molecular Function	GO:0005488	binding	8	schi20002740,schi20008370,schi20018340,schi20036780,schi20039200,schi20043540,schi20045120,schi20060700
GO:0003674	Molecular Function	GO:0098772	molecular function regulator	1	schi20008370
GO:0003674	Molecular Function	GO:0003824	catalytic activity	6	schi20000410,schi20021140,schi20027290,schi20036550,schi20036780,schi20060700
GO:0005575	Cellular Component	GO:0044464	cell part	89	schi20000030,schi20000410,schi20002740,schi20004640,schi20004650,schi20004660,schi20004670,schi20004710,schi20005770,schi20008340,schi20008370,schi20010900,schi20011260,schi20011590,schi20011600,schi20018340,schi20020560,schi20020570,schi20021140,schi20022920,schi20022980,schi20025350,schi20027290,schi20028680,schi20029050,schi20030290,schi20030750,schi20030770,schi20030780,schi20032660,schi20032…
GO:0005575	Cellular Component	GO:0005623	cell	89	schi20000030,schi20000410,schi20002740,schi20004640,schi20004650,schi20004660,schi20004670,schi20004710,schi20005770,schi20008340,schi20008370,schi20010900,schi20011260,schi20011590,schi20011600,schi20018340,schi20020560,schi20020570,schi20021140,schi20022920,schi20022980,schi20025350,schi20027290,schi20028680,schi20029050,schi20030290,schi20030750,schi20030770,schi20030780,schi20032660,schi20032…
GO:0005575	Cellular Component	GO:0099512	supramolecular fiber	1	schi20060700
GO:0005575	Cellular Component	GO:0030054	cell junction	2	schi20010900,schi20042310
GO:0005575	Cellular Component	GO:0005576	extracellular region	1	schi20003960
GO:0005575	Cellular Component	GO:0031974	membrane-enclosed lumen	4	schi20021140,schi20036780,schi20052600,schi20060700
GO:0005575	Cellular Component	GO:0044425	membrane part	1	schi20002740
GO:0005575	Cellular Component	GO:0032991	macromolecular complex	5	schi20021140,schi20036780,schi20046100,schi20060700,schi20065270
GO:0005575	Cellular Component	GO:0043226	organelle	18	schi20000410,schi20002740,schi20008370,schi20010900,schi20011260,schi20018340,schi20021140,schi20027290,schi20028680,schi20036550,schi20036780,schi20039200,schi20042310,schi20043540,schi20045120,schi20052600,schi20060700,schi20064360
GO:0005575	Cellular Component	GO:0044422	organelle part	9	schi20002740,schi20010900,schi20021140,schi20027290,schi20036780,schi20042310,schi20052600,schi20060700,schi20064360
GO:0005575	Cellular Component	GO:0016020	membrane	2	schi20002740,schi20005770

## Sheet: Table 12 Statistics of KEGG en
Supplementary Table S12 Statistics of KEGG enrichment of the 224 gene families the S. limacinum SR21
KEGG_A_class	KEGG_B_class	Pathway	out (6)	All (1920)	Pvalue	Qvalue	Pathway ID	Genes	K_IDs
Metabolism	Lipid metabolism	Fatty acid biosynthesis	1	15	0.0460277	0.203615	ko00061	schi20021970	K15013
Metabolism	Energy metabolism	Nitrogen metabolism	1	24	0.0727868	0.203615	ko00910	schi20027290	K00264
Organismal Systems	Endocrine system	Adipocytokine signaling pathway	1	26	0.0786475	0.203615	ko04920	schi20021970	K15013
Organismal Systems	Aging	Longevity regulating pathway - multiple species	1	27	0.0815663	0.203615	ko04213	schi20064360	K03695
Organismal Systems	Endocrine system	PPAR signaling pathway	1	28	0.0844773	0.203615	ko03320	schi20021970	K15013
Metabolism	Amino acid metabolism	Alanine, aspartate and glutamate metabolism	1	32	0.0960447	0.203615	ko00250	schi20027290	K00264
Metabolism	Lipid metabolism	Fatty acid degradation	1	34	0.101783	0.203615	ko00071	schi20021970	K15013
Metabolism	Global and overview maps	Fatty acid metabolism	1	35	0.10464	0.203615	ko01212	schi20021970	K15013
Human Diseases	Drug resistance	Platinum drug resistance	1	35	0.10464	0.203615	ko01524	schi20036780	K03164
Genetic Information Processing	Folding, sorting and degradation	RNA degradation	1	40	0.118814	0.203615	ko03018	schi20036550	K12619
Genetic Information Processing	Translation	Ribosome biogenesis in eukaryotes	1	42	0.124432	0.203615	ko03008	schi20036550	K12619
Human Diseases	Infectious diseases	HTLV-I infection	1	55	0.16022	0.240331	ko05166	schi20022480	K09420
Environmental Information Processing	Signal transduction	PI3K-Akt signaling pathway	1	72	0.205174	0.284087	ko04151	schi20022480	K09420
Metabolism	Global and overview maps	Biosynthesis of amino acids	1	96	0.265211	0.340985	ko01230	schi20027290	K00264
Metabolism	Global and overview maps	Microbial metabolism in diverse environments	1	177	0.440717	0.52886	ko01120	schi20027290	K00264
Metabolism	Global and overview maps	Biosynthesis of antibiotics	1	195	0.474536	0.533853	ko01130	schi20027290	K00264
Metabolism	Global and overview maps	Biosynthesis of secondary metabolites	1	256	0.576757	0.610684	ko01110	schi20027290	K00264
Metabolism	Global and overview maps	Metabolic pathways	2	623	0.631443	0.631443	ko01100	schi20021970;schi20027290	K15013+K00264

## Sheet: Table S13 Control36h_vs_Treated
Supplementary Table S13 DEGs in control group as compared with treated group at 36 h
gene_id	gene_name	Control36h.2	Control36h.3	Treated36h.2	Treated36h.3	logFC	logCPM	LR	PValue	FDR	Storey_qvalue	DE
schi20055210	schi20055210	136.971	154.285	994.482	899.092	2.90129	9.08727	415.608	2.2e-92	1.46e-88	5.54e-89	up-regulated
schi20054380	schi20054380	3.1997	3.44591	64.0704	77.2713	4.56966	6.68908	369.258	2.71e-82	9e-79	3.41e-79	up-regulated
schi20019580	schi20019580	5.35022	7.03895	95.6328	76.4236	4.0002	10.5342	341.256	3.4e-76	7.51e-73	2.85e-73	up-regulated
schi20057540	schi20057540	176.937	158.428	3442.18	4824.28	4.81007	8.52682	239.041	6.36e-54	1.05e-50	4e-51	up-regulated
schi20024510	schi20024510	78.9444	80.845	8.38644	8.70969	-3.01868	7.45475	203.818	3.07e-46	4.07e-43	1.54e-43	down-regulated
schi20063820	schi20063820	104.183	99.3154	18.8889	22.9513	-2.08833	8.23854	150.397	1.42e-34	1.57e-31	5.94e-32	down-regulated
schi20038650	schi20038650	59.9562	54.238	330.829	363.135	2.79313	9.31197	147.903	4.98e-34	4.72e-31	1.79e-31	up-regulated
schi20000870	schi20000870	513.632	534.08	2183.19	2601.93	2.38514	9.3372	133.874	5.82e-31	4.82e-28	1.83e-28	up-regulated
schi20005560	schi20005560	47.492	49.0294	191.089	348.464	2.67024	7.94192	132.618	1.1e-30	8.07e-28	3.06e-28	up-regulated
schi20032440	schi20032440	44.818	44.3025	291.906	208.826	2.68988	6.06758	127.583	1.38e-29	9.18e-27	3.48e-27	up-regulated
schi20039340	schi20039340	60.2272	76.2711	145.618	162.4	1.37396	8.21752	122.722	1.6e-28	9.67e-26	3.66e-26	up-regulated
schi20059060	schi20059060	828.036	756.052	4148.55	4086.5	2.57063	11.9592	119.658	7.52e-28	4.15e-25	1.57e-25	up-regulated
schi20006250	schi20006250	21.6818	21.8877	0.471605	2.82874	-3.5006	5.47612	111.593	4.39e-26	2.24e-23	8.48e-24	down-regulated
schi20011200	schi20011200	29.3487	35.4997	106.192	79.7249	1.72376	6.72019	110.478	7.7e-26	3.65e-23	1.38e-23	up-regulated
schi20040250	schi20040250	112.266	150.567	11.1748	12.8559	-3.23945	9.28663	105.288	1.06e-24	4.67e-22	1.77e-22	down-regulated
schi20055750	schi20055750	11.8598	15.3567	1.2077	2.47376	-2.68405	5.04976	103.899	2.13e-24	8.82e-22	3.34e-22	down-regulated
schi20031270	schi20031270	72.1585	76.1927	175.273	186.106	1.48095	7.53655	103.732	2.32e-24	9.03e-22	3.42e-22	up-regulated
schi20060150	schi20060150	23.8099	19.5778	2.10454	3.84291	-2.67466	7.11666	100.871	9.82e-24	3.62e-21	1.37e-21	down-regulated
schi20028860	schi20028860	179.65	141.991	484.36	648.389	1.99937	9.24258	99.0088	2.51e-23	8.77e-21	3.32e-21	up-regulated
schi20027480	schi20027480	104.2	98.2041	387.515	339.03	2.03935	7.77284	96.0542	1.12e-22	3.71e-20	1.4e-20	up-regulated
schi20001090	schi20001090	17.0358	15.7674	1.5517	2.28103	-2.89494	5.42834	95.2902	1.64e-22	5.19e-20	1.97e-20	down-regulated
schi20039110	schi20039110	97.7042	111.626	297.755	272.779	1.64687	7.7302	94.3988	2.58e-22	7.77e-20	2.95e-20	up-regulated
schi20006680	schi20006680	236.734	216.114	41.4034	58.2353	-1.99505	9.52873	93.4187	4.23e-22	1.22e-19	4.62e-20	down-regulated
schi20054880	schi20054880	5.82573	4.16322	131.66	158.284	5.03206	6.82373	93.173	4.79e-22	1.32e-19	5.02e-20	up-regulated
schi20037440	schi20037440	24.5057	31.8971	6.73307	5.24377	-2.01912	7.70837	92.2934	7.47e-22	1.98e-19	7.51e-20	down-regulated
schi20031350	schi20031350	7.78271	9.58835	31.2396	26.1471	1.92881	9.89604	92.1738	7.94e-22	2.02e-19	7.67e-20	up-regulated
schi20047640	schi20047640	43.2029	56.1442	15.9499	15.1383	-1.46924	6.55752	87.2494	9.57e-21	2.35e-18	8.9e-19	down-regulated
schi20029320	schi20029320	2.26994	2.5093	0	0.086943	-5.20466	5.86515	85.7804	2.01e-20	4.76e-18	1.8e-18	down-regulated
schi20021850	schi20021850	52.3341	60.6233	169.554	201.949	1.91508	5.24606	85.3242	2.53e-20	5.79e-18	2.19e-18	up-regulated
schi20001860	schi20001860	85.1841	76.7765	11.2806	16.0085	-2.37857	7.40577	84.9992	2.98e-20	6.6e-18	2.5e-18	down-regulated
schi20030660	schi20030660	51.0463	53.2832	129.995	121.999	1.47016	7.01997	84.1266	4.64e-20	9.93e-18	3.76e-18	up-regulated
schi20000170	schi20000170	3.48894	7.82166	0	0	-9.55023	3.48502	83.4804	6.44e-20	1.33e-17	5.05e-18	down-regulated
schi20002360	schi20002360	171.339	168.001	411.331	371.044	1.40128	8.18307	83.1185	7.73e-20	1.55e-17	5.88e-18	up-regulated
schi20067450	schi20067450	183.488	186.52	436.161	398.605	1.37081	7.65454	82.9772	8.3e-20	1.62e-17	6.13e-18	up-regulated
schi20009700	schi20009700	181.416	174.053	16.5893	18.1494	-3.15788	7.47331	82.62	9.94e-20	1.88e-17	7.14e-18	down-regulated
schi20060290	schi20060290	75.2842	92.0314	33.8739	31.1668	-1.16014	8.20406	80.5766	2.8e-19	5.15e-17	1.95e-17	down-regulated
schi20027220	schi20027220	43.2763	43.6773	10.5863	12.3603	-1.72321	5.81288	79.2839	5.38e-19	9.64e-17	3.65e-17	down-regulated
schi20050780	schi20050780	283.742	271.726	651.204	611.145	1.37917	9.84937	79.091	5.93e-19	1.03e-16	3.92e-17	up-regulated
schi20059770	schi20059770	14.0759	15.3565	1.71912	2.38309	-2.61249	5.25355	78.2124	9.25e-19	1.57e-16	5.96e-17	down-regulated
schi20040240	schi20040240	45.45	86.2192	14.534	13.8108	-1.99604	6.75629	78.0654	9.97e-19	1.65e-16	6.26e-17	down-regulated
schi20005520	schi20005520	110.24	85.3733	459.442	760.865	2.82021	7.78107	76.6736	2.02e-18	3.26e-16	1.24e-16	up-regulated
schi20065990	schi20065990	137.211	159.614	276.316	280.086	1.1067	8.37041	76.5115	2.19e-18	3.46e-16	1.31e-16	up-regulated
schi20040850	schi20040850	69.6598	85.2782	15.8025	15.2908	-2.11404	10.0453	76.1565	2.62e-18	4.04e-16	1.53e-16	down-regulated
schi20062320	schi20062320	40.3407	40.9478	7.47961	7.32907	-2.25813	6.15213	75.0381	4.62e-18	6.96e-16	2.64e-16	down-regulated
schi20019620	schi20019620	181.6	195.631	363.334	356.538	1.13039	7.96552	74.2433	6.91e-18	1.02e-15	3.86e-16	up-regulated
schi20040280	schi20040280	36.188	36.8356	9.0621	9.72483	-1.75575	5.0704	73.3501	1.09e-17	1.56e-15	5.93e-16	down-regulated
schi20020300	schi20020300	165.352	163.863	478.924	459.052	1.70585	8.27427	73.0032	1.29e-17	1.83e-15	6.92e-16	up-regulated
schi20013580	schi20013580	6.3866	6.48159	69.9219	82.0802	3.73767	4.65149	72.2909	1.86e-17	2.56e-15	9.72e-16	up-regulated
schi20011950	schi20011950	101.844	90.1446	451.909	380.259	2.30941	7.93858	72.152	1.99e-17	2.7e-15	1.02e-15	up-regulated
schi20016280	schi20016280	146.781	172.217	296.22	299.106	1.10036	8.38027	71.9947	2.16e-17	2.86e-15	1.08e-15	up-regulated
schi20038130	schi20038130	14.0026	5.62645	173.762	323.213	4.81123	4.98277	71.6534	2.57e-17	3.33e-15	1.26e-15	up-regulated
schi20037060	schi20037060	356.655	397.107	721.559	722.43	1.13681	9.44482	71.605	2.63e-17	3.35e-15	1.27e-15	up-regulated
schi20019430	schi20019430	111.355	125.611	216.11	204.485	1.0279	8.67086	71.4587	2.83e-17	3.54e-15	1.34e-15	up-regulated
schi20053040	schi20053040	113.115	119.442	242.874	251.022	1.28254	7.64005	71.3947	2.92e-17	3.59e-15	1.36e-15	up-regulated
schi20009470	schi20009470	18.4661	16.8273	3.47959	4.19064	-2.00946	5.73551	71.237	3.17e-17	3.82e-15	1.45e-15	down-regulated
schi20030060	schi20030060	68.4221	79.8365	213.795	210	1.71551	7.04562	71.1137	3.37e-17	3.99e-15	1.51e-15	up-regulated
schi20046660	schi20046660	14.7054	15.3243	3.91668	3.44576	-1.82882	5.09105	70.8393	3.88e-17	4.51e-15	1.71e-15	down-regulated
schi20059870	schi20059870	14.7994	13.7361	2.20869	2.71556	-2.31423	5.87499	70.1596	5.47e-17	6.25e-15	2.37e-15	down-regulated
schi20054870	schi20054870	0.558933	0.260536	28.8938	28.4231	6.28991	3.58879	69.9249	6.16e-17	6.92e-15	2.62e-15	up-regulated
schi20026470	schi20026470	167.877	158.103	17.0493	23.3319	-2.82074	6.86039	69.7039	6.89e-17	7.61e-15	2.89e-15	down-regulated
schi20045350	schi20045350	103.15	87.8551	18.79	23.1448	-1.99795	6.31349	69.6056	7.24e-17	7.87e-15	2.98e-15	down-regulated
schi20028840	schi20028840	4.27246	5.15849	0	0.220678	-5.15152	2.91131	69.5047	7.62e-17	8.15e-15	3.09e-15	down-regulated
schi20053730	schi20053730	51.8317	53.4502	22.0771	18.8131	-1.16415	6.2075	69.4714	7.75e-17	8.16e-15	3.09e-15	down-regulated
schi20062200	schi20062200	134.061	309.317	34.9672	22.8985	-2.70683	9.54447	68.5911	1.21e-16	1.26e-14	4.76e-15	down-regulated
schi20002890	schi20002890	124.306	95.926	339.31	357.615	1.8481	7.92416	67.834	1.78e-16	1.81e-14	6.87e-15	up-regulated
schi20038920	schi20038920	22.2899	16.5461	0.801535	0.840507	-4.31078	4.18535	67.2573	2.38e-16	2.39e-14	9.07e-15	down-regulated
schi20028820	schi20028820	28.9972	31.269	2.8569	6.16108	-2.52185	5.61486	66.394	3.69e-16	3.65e-14	1.38e-14	down-regulated
schi20019500	schi20019500	2.38982	2.48724	0.084658	0.259977	-3.6005	4.6426	66.3048	3.86e-16	3.77e-14	1.43e-14	down-regulated
schi20044230	schi20044230	31.5559	34.8962	63.5597	74.8249	1.25429	5.91231	65.4862	5.85e-16	5.62e-14	2.13e-14	up-regulated
schi20046370	schi20046370	56.9458	43.2534	168.284	152.175	1.86482	6.68856	65.0946	7.14e-16	6.73e-14	2.55e-14	up-regulated
schi20006320	schi20006320	26.1054	27.0936	2.63482	4.67831	-2.6653	6.03889	65.0746	7.21e-16	6.73e-14	2.55e-14	down-regulated
schi20002390	schi20002390	105.47	110.614	281.124	283.473	1.58207	6.91987	64.6004	9.17e-16	8.45e-14	3.2e-14	up-regulated
schi20002330	schi20002330	64.7494	73.3547	127.715	146.553	1.18722	7.29667	62.4099	2.79e-15	2.53e-13	9.6e-14	up-regulated
schi20001240	schi20001240	13.2973	13.3409	3.5081	3.65002	-1.69633	5.05758	62.2415	3.04e-15	2.72e-13	1.03e-13	down-regulated
schi20027830	schi20027830	13.8755	15.6301	0	0.90478	-4.76601	5.27087	62.1781	3.14e-15	2.77e-13	1.05e-13	down-regulated
schi20024640	schi20024640	21.0622	17.8721	3.08845	2.45876	-2.60015	5.73182	62.0699	3.31e-15	2.86e-13	1.08e-13	down-regulated
schi20056950	schi20056950	31.7402	29.6042	3.97343	6.48815	-2.34163	6.4075	62.069	3.32e-15	2.86e-13	1.08e-13	down-regulated
schi20016740	schi20016740	32.4685	31.1234	73.9996	73.218	1.4042	8.15335	61.97	3.49e-15	2.95e-13	1.12e-13	up-regulated
schi20003630	schi20003630	53.2111	48.0065	6.45877	10.5005	-2.38478	6.26471	61.9565	3.51e-15	2.95e-13	1.12e-13	down-regulated
schi20032050	schi20032050	48.3724	45.419	122.444	97.2817	1.42556	5.63007	61.9151	3.59e-15	2.97e-13	1.13e-13	up-regulated
schi20067200	schi20067200	48.2381	54.5867	138.347	119.45	1.52578	6.34706	61.7253	3.95e-15	3.23e-13	1.22e-13	up-regulated
schi20045040	schi20045040	853.162	811.918	2019.42	1820.58	1.40084	10.3492	61.4261	4.6e-15	3.72e-13	1.41e-13	up-regulated
schi20028850	schi20028850	28.9178	27.4219	1.5807	4.48036	-2.99388	5.28457	61.1754	5.22e-15	4.17e-13	1.58e-13	down-regulated
schi20027280	schi20027280	10.8524	7.99692	0	0.434112	-5.07349	4.37618	60.8812	6.06e-15	4.78e-13	1.81e-13	down-regulated
schi20030570	schi20030570	34.2308	37.4893	4.26492	2.95332	-3.08944	5.98448	60.7632	6.44e-15	5e-13	1.9e-13	down-regulated
schi20068070	schi20068070	76.0733	144.618	14.7856	16.3132	-2.61054	6.97585	60.7478	6.49e-15	5e-13	1.9e-13	down-regulated
schi20045070	schi20045070	114.883	130.453	264.32	263.544	1.30515	7.20206	59.848	1.02e-14	7.81e-13	2.96e-13	up-regulated
schi20054450	schi20054450	44.5575	37.7158	154.838	142.448	2.04463	5.60136	59.8165	1.04e-14	7.84e-13	2.97e-13	up-regulated
schi20016170	schi20016170	13.455	19.5761	3.24947	4.07461	-1.96556	5.3934	59.7688	1.07e-14	7.95e-13	3.01e-13	down-regulated
schi20001690	schi20001690	137.209	136.186	356.827	339.555	1.54442	8.91113	58.5608	1.97e-14	1.45e-12	5.48e-13	up-regulated
schi20030050	schi20030050	43.9452	49.6438	117.736	95.3114	1.38824	6.47777	58.5479	1.98e-14	1.45e-12	5.48e-13	up-regulated
schi20026900	schi20026900	61.3251	57.3576	22.0695	21.6368	-1.24479	6.84837	58.5164	2.02e-14	1.45e-12	5.51e-13	down-regulated
schi20012380	schi20012380	3.43016	3.58073	0.219802	0.329233	-3.47123	4.22959	58.3439	2.2e-14	1.57e-12	5.95e-13	down-regulated
schi20064120	schi20064120	81.1262	94.2941	27.0607	31.8976	-1.37295	7.58351	58.0429	2.56e-14	1.8e-12	6.8e-13	down-regulated
schi20024050	schi20024050	126.238	129.513	296.423	239.612	1.266	7.21897	58.0368	2.57e-14	1.8e-12	6.8e-13	up-regulated
schi20040870	schi20040870	47.166	62.945	120.188	105.925	1.24222	6.59601	57.9945	2.63e-14	1.82e-12	6.88e-13	up-regulated
schi20019240	schi20019240	182.08	188.851	391.522	325.469	1.15005	7.40857	57.8545	2.82e-14	1.93e-12	7.31e-13	up-regulated
schi20025260	schi20025260	23.6475	35.8247	5.85628	5.33032	-2.19601	6.08951	57.7436	2.99e-14	2.02e-12	7.66e-13	down-regulated
schi20050650	schi20050650	27.9333	37.5105	10.0848	7.18059	-1.71122	5.8357	57.0488	4.25e-14	2.85e-12	1.08e-12	down-regulated
schi20041270	schi20041270	111.33	110.902	36.6497	31.7305	-1.50301	7.23717	56.6507	5.21e-14	3.45e-12	1.31e-12	down-regulated
schi20063100	schi20063100	88.0995	69.638	25.4058	20.4904	-1.5861	5.65062	56.0387	7.11e-14	4.66e-12	1.77e-12	down-regulated
schi20048450	schi20048450	258.157	281.314	70.4608	76.4259	-1.67873	7.59472	55.8783	7.71e-14	5.01e-12	1.9e-12	down-regulated
schi20038530	schi20038530	3.26531	3.11704	0.370452	0.555298	-2.59282	5.63332	55.8425	7.85e-14	5.05e-12	1.92e-12	down-regulated
schi20011400	schi20011400	7.65016	9.02204	0	0.502656	-4.78604	4.40705	55.7215	8.35e-14	5.32e-12	2.02e-12	down-regulated
schi20036900	schi20036900	60.5909	51.6676	14.4758	8.79909	-2.06724	5.21061	55.5586	9.07e-14	5.73e-12	2.17e-12	down-regulated
schi20021090	schi20021090	7.43604	7.58709	1.09265	0.642537	-2.90427	5.23774	55.5184	9.26e-14	5.79e-12	2.19e-12	down-regulated
schi20004780	schi20004780	98.7269	104.119	26.3375	19.3114	-1.9483	7.14583	55.4789	9.45e-14	5.85e-12	2.22e-12	down-regulated
schi20052880	schi20052880	11.723	9.81875	51.1787	38.0092	2.23585	4.07291	55.2617	1.06e-13	6.48e-12	2.45e-12	up-regulated
schi20037240	schi20037240	6.01985	9.03466	0.603377	1.05558	-2.84596	5.39481	54.857	1.3e-13	7.88e-12	2.99e-12	down-regulated
schi20034200	schi20034200	30.3678	36.1545	5.90234	11.3902	-1.74867	6.55708	54.8301	1.31e-13	7.92e-12	3e-12	down-regulated
schi20063380	schi20063380	48.5536	51.2432	112.846	119.971	1.41714	5.92109	54.728	1.38e-13	8.27e-12	3.13e-12	up-regulated
schi20053270	schi20053270	6.42247	6.31823	2.20199	2.26846	-1.31293	5.08399	54.5448	1.52e-13	8.99e-12	3.41e-12	down-regulated
schi20038990	schi20038990	132.072	124.438	41.7863	46.3271	-1.34855	7.49658	54.2515	1.76e-13	1.04e-11	3.92e-12	down-regulated
schi20035940	schi20035940	35.1207	37.5356	93.3037	83.6834	1.48217	6.1365	53.9189	2.09e-13	1.22e-11	4.6e-12	up-regulated
schi20045380	schi20045380	16.09	19.3423	2.69093	4.2304	-2.15003	3.98179	53.8118	2.21e-13	1.27e-11	4.82e-12	down-regulated
schi20040510	schi20040510	142.414	122.567	339.378	298.711	1.46132	6.1043	53.4093	2.71e-13	1.55e-11	5.87e-12	up-regulated
schi20027460	schi20027460	155.351	151.258	327.949	302.114	1.23517	7.10109	53.3559	2.78e-13	1.58e-11	5.98e-12	up-regulated
schi20024970	schi20024970	48.8509	44.6625	12.9555	12.4421	-1.68638	5.48156	53.2394	2.95e-13	1.65e-11	6.25e-12	down-regulated
schi20017930	schi20017930	363.225	321.737	84.5738	114.024	-1.59904	10.1173	53.2339	2.96e-13	1.65e-11	6.25e-12	down-regulated
schi20022830	schi20022830	44.7044	60.8003	107.685	119.177	1.3059	6.39917	53.1042	3.16e-13	1.75e-11	6.62e-12	up-regulated
schi20066170	schi20066170	13.1791	9.9182	0.367036	1.28575	-3.62094	5.2029	52.8178	3.66e-13	2.01e-11	7.6e-12	down-regulated
schi20054340	schi20054340	9.8661	7.67953	1.04992	1.13737	-2.81089	5.25748	52.6015	4.09e-13	2.22e-11	8.41e-12	down-regulated
schi20010470	schi20010470	58.469	53.5827	150.11	154.173	1.6326	6.77993	52.4525	4.41e-13	2.38e-11	9e-12	up-regulated
schi20012870	schi20012870	17.2546	18.2413	45.2189	44.7413	1.53692	5.43511	52.1624	5.11e-13	2.72e-11	1.03e-11	up-regulated
schi20062300	schi20062300	299.908	436.821	131.714	118.392	-1.3487	9.60202	52.1446	5.16e-13	2.72e-11	1.03e-11	down-regulated
schi20022760	schi20022760	14.7588	16.0627	1.59013	2.24531	-2.80156	6.58118	52.1404	5.17e-13	2.72e-11	1.03e-11	down-regulated
schi20012400	schi20012400	5.77409	8.47278	0.648156	1.5129	-2.49643	4.49516	51.7968	6.16e-13	3.21e-11	1.22e-11	down-regulated
schi20011980	schi20011980	54.0367	52.2664	111.954	96.9727	1.17197	6.90777	51.7325	6.36e-13	3.29e-11	1.25e-11	up-regulated
schi20054830	schi20054830	10.5286	8.44444	0.79527	1.65591	-2.75583	3.6088	51.4772	7.24e-13	3.72e-11	1.41e-11	down-regulated
schi20020400	schi20020400	113.36	128.089	49.0781	55.2866	-1.01212	7.42828	51.2404	8.17e-13	4.17e-11	1.58e-11	down-regulated
schi20022370	schi20022370	15.6742	15.9125	1.24032	1.74002	-3.20842	6.77515	51.0615	8.95e-13	4.53e-11	1.72e-11	down-regulated
schi20040740	schi20040740	9.76673	12.0221	29.2139	25.5169	1.52847	5.69809	50.9396	9.53e-13	4.78e-11	1.81e-11	up-regulated
schi20064180	schi20064180	8.09865	9.13501	0.682601	0.920483	-3.21957	4.85255	50.8652	9.89e-13	4.93e-11	1.87e-11	down-regulated
schi20000360	schi20000360	3.15363	3.19317	0.103864	0.537056	-3.0984	4.14399	50.7957	1.02e-12	5.07e-11	1.92e-11	down-regulated
schi20020810	schi20020810	182.223	198.528	421.976	417.436	1.3388	6.64256	50.2633	1.34e-12	6.59e-11	2.5e-11	up-regulated
schi20039780	schi20039780	244.313	232.43	574.467	524.901	1.40035	8.68669	50.2511	1.35e-12	6.59e-11	2.5e-11	up-regulated
schi20013120	schi20013120	290.612	409.812	43.8688	35.659	-2.92585	8.57536	50.128	1.44e-12	6.97e-11	2.64e-11	down-regulated
schi20061430	schi20061430	1051.26	1146.99	3791.72	3197.34	1.86968	10.954	50.0815	1.47e-12	7.09e-11	2.69e-11	up-regulated
schi20005030	schi20005030	39.5108	43.718	82.6626	71.8729	1.09137	6.08519	49.9189	1.6e-12	7.64e-11	2.9e-11	up-regulated
schi20010680	schi20010680	17.17	22.5268	1.17687	1.06721	-3.89705	5.27411	49.4991	1.98e-12	9.4e-11	3.56e-11	down-regulated
schi20063410	schi20063410	22.0643	21.8597	2.52606	3.89659	-2.57348	5.17161	49.2461	2.26e-12	1.06e-10	4.02e-11	down-regulated
schi20026750	schi20026750	88.5803	87.2373	25.1512	33.7052	-1.38652	6.34545	49.1091	2.42e-12	1.13e-10	4.28e-11	down-regulated
schi20031370	schi20031370	134.874	121.306	48.8515	48.6564	-1.20065	7.74715	48.8186	2.81e-12	1.3e-10	4.93e-11	down-regulated
schi20009490	schi20009490	14.9943	10.8919	2.36914	2.07797	-2.34815	6.02193	48.5144	3.28e-12	1.51e-10	5.72e-11	down-regulated
schi20038480	schi20038480	142.865	118.354	21.0233	30.2146	-2.16222	7.67133	48.3174	3.63e-12	1.66e-10	6.28e-11	down-regulated
schi20000560	schi20000560	5.70746	5.06186	0.628386	0.875179	-2.64824	4.72029	48.2235	3.8e-12	1.73e-10	6.54e-11	down-regulated
schi20006370	schi20006370	19.7181	16.8135	4.20872	6.40692	-1.59702	6.96048	48.0091	4.24e-12	1.91e-10	7.25e-11	down-regulated
schi20015740	schi20015740	46.0217	52.8179	17.4009	21.3317	-1.1514	6.51667	47.8998	4.49e-12	2.01e-10	7.61e-11	down-regulated
schi20016180	schi20016180	30.0173	24.2975	3.11259	3.76898	-2.78112	5.61901	47.8651	4.57e-12	2.03e-10	7.7e-11	down-regulated
schi20052460	schi20052460	87.9288	86.3724	176.856	151.074	1.10905	7.66957	47.8282	4.65e-12	2.06e-10	7.79e-11	up-regulated
schi20013310	schi20013310	154.603	143.417	53.06	68.0245	-1.1096	7.18116	47.794	4.73e-12	2.08e-10	7.88e-11	down-regulated
schi20007410	schi20007410	266.676	265.374	87.0317	107.106	-1.26151	6.38621	47.7723	4.79e-12	2.09e-10	7.91e-11	down-regulated
schi20053450	schi20053450	41.7752	37.5347	1.32255	3.95081	-3.72267	6.96926	47.7488	4.84e-12	2.1e-10	7.96e-11	down-regulated
schi20057720	schi20057720	27.9091	33.5876	54.9125	52.2683	1.00265	7.58003	47.3823	5.84e-12	2.51e-10	9.53e-11	up-regulated
schi20029520	schi20029520	3.14805	6.00177	0.449795	0	-4.08962	4.94402	47.3643	5.89e-12	2.52e-10	9.53e-11	down-regulated
schi20041470	schi20041470	16.5106	16.1591	1.44641	1.44019	-3.29359	6.39054	47.3561	5.92e-12	2.52e-10	9.53e-11	down-regulated
schi20045210	schi20045210	13.2327	9.70813	2.34239	2.31304	-2.10685	6.46447	47.3294	6e-12	2.53e-10	9.6e-11	down-regulated
schi20009090	schi20009090	46.2704	50.2558	93.4389	85.7045	1.09145	7.1417	47.2863	6.13e-12	2.57e-10	9.75e-11	up-regulated
schi20039130	schi20039130	7.74816	4.77455	0.365636	0.943238	-2.987	4.87617	47.1179	6.68e-12	2.79e-10	1.06e-10	down-regulated
schi20021100	schi20021100	19.1475	12.4739	2.68987	1.31422	-2.74486	8.00149	46.8209	7.78e-12	3.22e-10	1.22e-10	down-regulated
schi20029120	schi20029120	102.541	90.3878	39.815	42.5789	-1.03683	7.38759	46.7444	8.09e-12	3.33e-10	1.26e-10	down-regulated
schi20024750	schi20024750	63.8969	55.6927	18.2956	20.3884	-1.43767	6.33004	46.7124	8.22e-12	3.35e-10	1.27e-10	down-regulated
schi20042040	schi20042040	594.088	325.037	1821.87	1838.34	2.16905	10.0249	46.7072	8.24e-12	3.35e-10	1.27e-10	up-regulated
schi20050520	schi20050520	4.07596	4.35653	0.12275	0.189788	-4.53455	4.91749	46.6485	8.49e-12	3.43e-10	1.3e-10	down-regulated
schi20011020	schi20011020	14.5522	12.8528	1.34743	0.998772	-3.30671	5.07847	46.2366	1.05e-11	4.21e-10	1.6e-10	down-regulated
schi20001520	schi20001520	14.9176	18.8905	4.02428	5.14489	-1.67529	6.39727	46.1724	1.08e-11	4.33e-10	1.64e-10	down-regulated
schi20003450	schi20003450	10.18	10.2784	2.7778	3.45486	-1.51749	5.32963	46.0436	1.16e-11	4.59e-10	1.74e-10	down-regulated
schi20015480	schi20015480	21.6672	26.2795	3.02726	3.81739	-2.58569	4.85191	45.8744	1.26e-11	4.98e-10	1.89e-10	down-regulated
schi20045290	schi20045290	85.1876	82.8275	24.772	37.4136	-1.24244	6.43017	45.8506	1.28e-11	5.01e-10	1.9e-10	down-regulated
schi20010410	schi20010410	122.248	127.4	222.885	218.527	1.0187	6.71131	45.7912	1.32e-11	5.13e-10	1.94e-10	up-regulated
schi20052530	schi20052530	1.04375	2.1466	0	0	-7.48624	2.59279	45.5678	1.47e-11	5.72e-10	2.17e-10	down-regulated
schi20059910	schi20059910	12.5705	14.47	2.36737	2.48551	-2.27037	5.85644	45.3649	1.64e-11	6.3e-10	2.39e-10	down-regulated
schi20029820	schi20029820	163.939	142.621	311.577	256.271	1.08335	8.06364	45.2315	1.75e-11	6.71e-10	2.54e-10	up-regulated
schi20026140	schi20026140	12.1555	10.9584	1.46345	1.64935	-2.67792	3.34281	45.1293	1.84e-11	7.03e-10	2.66e-10	down-regulated
schi20050900	schi20050900	96.6698	99.1158	198.042	188.136	1.17685	6.34126	45.0954	1.88e-11	7.11e-10	2.69e-10	up-regulated
schi20011010	schi20011010	1529.97	1704.02	606.482	658.788	-1.15597	10.7216	45.06	1.91e-11	7.2e-10	2.73e-10	down-regulated
schi20053390	schi20053390	3.06258	2.35442	0.33124	0.495877	-2.5174	6.60658	45.034	1.94e-11	7.25e-10	2.75e-10	down-regulated
schi20040000	schi20040000	7.6765	7.86108	0.824551	0.494025	-3.30886	3.91211	44.9619	2.01e-11	7.45e-10	2.82e-10	down-regulated
schi20012630	schi20012630	45.4905	42.2641	5.99737	7.54075	-2.49455	6.81277	44.9585	2.01e-11	7.45e-10	2.82e-10	down-regulated
schi20046360	schi20046360	5.2834	5.20312	0.519802	1.22981	-2.33789	6.07743	44.9254	2.05e-11	7.54e-10	2.86e-10	down-regulated
schi20050700	schi20050700	4.39463	4.40991	0	0	-8.06946	2.91625	44.817	2.16e-11	7.88e-10	2.99e-10	down-regulated
schi20042290	schi20042290	202.415	176.089	378.219	395.618	1.22229	7.97839	44.8164	2.16e-11	7.88e-10	2.99e-10	up-regulated
schi20049830	schi20049830	35.2038	30.2952	52.5372	86.528	1.26919	6.7472	44.7876	2.2e-11	7.96e-10	3.02e-10	up-regulated
schi20027860	schi20027860	24.1872	17.2522	1.26947	1.70766	-3.58625	5.38922	44.6333	2.38e-11	8.56e-10	3.24e-10	down-regulated
schi20044330	schi20044330	27.7892	31.3123	5.30261	7.4608	-2.00992	6.57505	44.4255	2.64e-11	9.37e-10	3.55e-10	down-regulated
schi20025750	schi20025750	86.8524	90.1242	22.9268	29.0669	-1.57251	6.85573	44.2995	2.82e-11	9.9e-10	3.75e-10	down-regulated
schi20006340	schi20006340	79.3161	65.4223	21.2218	24.557	-1.47069	5.93914	44.2957	2.82e-11	9.9e-10	3.75e-10	down-regulated
schi20005170	schi20005170	3.72748	6.26801	0.324601	0	-4.65862	3.37707	44.1342	3.07e-11	1.07e-09	4.05e-10	down-regulated
schi20003890	schi20003890	32.4681	54.4503	14.3273	10.7454	-1.57808	8.19776	44.1253	3.08e-11	1.07e-09	4.05e-10	down-regulated
schi20039710	schi20039710	189.168	230.806	470.686	431.943	1.30566	7.41556	43.8453	3.55e-11	1.22e-09	4.63e-10	up-regulated
schi20025720	schi20025720	145.12	110.227	257.54	245.675	1.16702	6.60359	43.8349	3.57e-11	1.22e-09	4.63e-10	up-regulated
schi20016720	schi20016720	177.864	177.179	349.57	324.484	1.12105	7.26857	43.6116	4e-11	1.35e-09	5.13e-10	up-regulated
schi20015460	schi20015460	7.01164	7.00133	0	0	-8.67379	2.46815	43.3118	4.67e-11	1.56e-09	5.92e-10	down-regulated
schi20004150	schi20004150	130.544	143.489	336.225	290.604	1.39415	8.47422	43.304	4.69e-11	1.56e-09	5.92e-10	up-regulated
schi20065820	schi20065820	168.414	170.121	408.455	309.956	1.28527	7.59864	43.0515	5.33e-11	1.76e-09	6.66e-10	up-regulated
schi20007140	schi20007140	88.1401	103.536	194.662	182.283	1.17724	7.22101	43.0414	5.36e-11	1.76e-09	6.67e-10	up-regulated
schi20057180	schi20057180	0.945975	2.64848	0	0	-8.08675	2.75042	42.9994	5.48e-11	1.79e-09	6.78e-10	down-regulated
schi20056210	schi20056210	4.69074	4.51541	0.359489	0.478368	-3.15988	4.03746	42.9864	5.51e-11	1.79e-09	6.79e-10	down-regulated
schi20000380	schi20000380	27.5765	32.4105	6.88108	6.23464	-1.98186	5.06508	42.7153	6.33e-11	2.04e-09	7.72e-10	down-regulated
schi20031420	schi20031420	3.9715	1.71157	0	0	-7.93355	4.41058	42.581	6.78e-11	2.17e-09	8.23e-10	down-regulated
schi20027890	schi20027890	81.3471	73.7943	21.2257	26.6716	-1.50235	7.15837	42.4758	7.16e-11	2.28e-09	8.64e-10	down-regulated
schi20026340	schi20026340	0.992011	0.90417	0.101491	0	-3.98396	4.52067	42.4017	7.43e-11	2.36e-09	8.93e-10	down-regulated
schi20041240	schi20041240	24.5247	19.4385	1.6156	4.05429	-2.77343	6.65677	42.3066	7.8e-11	2.46e-09	9.34e-10	down-regulated
schi20053630	schi20053630	25.1844	33.6199	51.797	50.8045	1.00565	6.64047	42.2266	8.13e-11	2.55e-09	9.68e-10	up-regulated
schi20044610	schi20044610	256.499	261.603	393.217	542.639	1.04419	6.64974	42.0857	8.74e-11	2.73e-09	1.04e-09	up-regulated
schi20009270	schi20009270	154.543	150.485	317.106	298.539	1.20835	7.82098	42.0412	8.94e-11	2.78e-09	1.05e-09	up-regulated
schi20041150	schi20041150	4.7425	7.52869	0.907736	0.453725	-2.89606	4.07382	41.8301	9.96e-11	3.08e-09	1.17e-09	down-regulated
schi20020460	schi20020460	42.5552	41.2871	13.5547	15.5758	-1.33065	6.6974	41.7978	1.01e-10	3.1e-09	1.18e-09	down-regulated
schi20003540	schi20003540	88.2694	86.7333	26.7096	30.2074	-1.4253	6.98092	41.7934	1.01e-10	3.1e-09	1.18e-09	down-regulated
schi20030330	schi20030330	89.3344	69.744	204.873	188.545	1.49441	6.0536	41.7909	1.02e-10	3.1e-09	1.18e-09	up-regulated
schi20050580	schi20050580	59.0223	71.4504	12.9802	15.1496	-2.01246	6.54741	41.7726	1.03e-10	3.12e-09	1.18e-09	down-regulated
schi20054040	schi20054040	39.0339	33.9401	8.62188	8.16802	-1.92637	5.58285	41.4229	1.23e-10	3.71e-09	1.41e-09	down-regulated
schi20035080	schi20035080	49.2883	62.4773	13.6726	15.8701	-1.71588	7.36008	41.3095	1.3e-10	3.92e-09	1.48e-09	down-regulated
schi20055350	schi20055350	30.0967	27.7307	1.52245	2.81081	-3.54741	6.87342	41.2567	1.33e-10	4e-09	1.52e-09	down-regulated
schi20016980	schi20016980	31.5057	32.56	11.5382	9.24586	-1.42156	5.66302	41.1335	1.42e-10	4.21e-09	1.59e-09	down-regulated
schi20040310	schi20040310	53.1386	55.1213	99.3722	95.8433	1.04686	6.63181	41.1158	1.43e-10	4.23e-09	1.6e-09	up-regulated
schi20030200	schi20030200	25.1985	24.7322	3.70177	6.42127	-2.09711	5.38864	41.0484	1.49e-10	4.36e-09	1.65e-09	down-regulated
schi20037850	schi20037850	35.6905	43.1708	85.4028	90.1782	1.35301	5.71932	40.9198	1.59e-10	4.63e-09	1.76e-09	up-regulated
schi20013870	schi20013870	70.5284	101.27	34.1617	39.1647	-1.02199	7.62448	40.8862	1.61e-10	4.69e-09	1.78e-09	down-regulated
schi20049230	schi20049230	47.536	41.22	133.607	128.084	1.74987	7.49808	40.8641	1.63e-10	4.72e-09	1.79e-09	up-regulated
schi20002400	schi20002400	34.3604	37.9171	62.0935	65.4924	1.01727	6.97548	40.8529	1.64e-10	4.73e-09	1.79e-09	up-regulated
schi20019600	schi20019600	1.84387	1.86405	0.269383	0	-3.5522	4.06164	40.7788	1.7e-10	4.88e-09	1.85e-09	down-regulated
schi20005580	schi20005580	11.2382	11.5086	3.45314	3.43282	-1.51726	4.9622	40.767	1.72e-10	4.88e-09	1.85e-09	down-regulated
schi20023450	schi20023450	5.04148	4.67287	0.35583	0.276512	-3.72385	4.93907	40.7651	1.72e-10	4.88e-09	1.85e-09	down-regulated
schi20036070	schi20036070	271.38	256.862	676.666	557.848	1.42104	8.98944	40.669	1.8e-10	5.11e-09	1.94e-09	up-regulated
schi20039730	schi20039730	247.457	242.73	456.677	425.606	1.04392	8.68117	40.5669	1.9e-10	5.34e-09	2.02e-09	up-regulated
schi20049460	schi20049460	7.51393	3.11776	0.55601	0	-3.87459	4.15349	40.5246	1.94e-10	5.43e-09	2.06e-09	down-regulated
schi20026990	schi20026990	20.7661	19.4283	4.52128	1.67658	-2.48288	6.31528	40.354	2.12e-10	5.9e-09	2.24e-09	down-regulated
schi20007320	schi20007320	4.70179	5.52598	0.486903	1.11257	-2.44874	5.30801	40.3425	2.13e-10	5.91e-09	2.24e-09	down-regulated
schi20041300	schi20041300	57.0124	80.7769	21.8524	25.5919	-1.33241	7.33485	40.3233	2.15e-10	5.95e-09	2.25e-09	down-regulated
schi20068200	schi20068200	11.7809	14.3894	2.65938	3.69805	-1.8402	5.05203	40.296	2.18e-10	6e-09	2.28e-09	down-regulated
schi20009740	schi20009740	28.8175	18.3182	4.96997	3.99824	-2.14515	4.9198	40.2434	2.24e-10	6.13e-09	2.32e-09	down-regulated
schi20022890	schi20022890	7.41484	11.3839	2.55162	2.78803	-1.60878	4.81894	40.2396	2.25e-10	6.13e-09	2.32e-09	down-regulated
schi20026770	schi20026770	2.5999	1.88717	0.334202	0.501285	-2.2384	4.84379	40.1067	2.4e-10	6.53e-09	2.48e-09	down-regulated
schi20043800	schi20043800	55.0658	93.8188	16.4187	20.7257	-1.79157	6.33934	40.0891	2.43e-10	6.57e-09	2.49e-09	down-regulated
schi20037340	schi20037340	4.59416	6.18811	0.349188	0.467515	-3.49765	4.0378	40.0611	2.46e-10	6.63e-09	2.51e-09	down-regulated
schi20067490	schi20067490	51.4146	63.4067	19.8226	17.3604	-1.42095	6.23553	39.9241	2.64e-10	7.09e-09	2.69e-09	down-regulated
schi20026810	schi20026810	84.2634	70.0331	137.697	166.678	1.16725	6.31835	39.8537	2.74e-10	7.32e-09	2.77e-09	up-regulated
schi20009120	schi20009120	1136.61	1007.98	2160.21	1939.31	1.12787	9.21114	39.83	2.77e-10	7.38e-09	2.8e-09	up-regulated
schi20026070	schi20026070	103.505	116.209	25.1673	31.3322	-1.76291	7.36151	39.7772	2.85e-10	7.55e-09	2.86e-09	down-regulated
schi20017230	schi20017230	5.50861	3.27802	0.691417	0.651479	-2.45102	3.7815	39.4786	3.32e-10	8.76e-09	3.32e-09	down-regulated
schi20064530	schi20064530	52.0565	48.0073	14.3761	15.0687	-1.57139	7.12332	39.418	3.42e-10	9e-09	3.41e-09	down-regulated
schi20068140	schi20068140	15.7993	17.0436	2.33178	3.57239	-2.27857	5.88606	39.1629	3.9e-10	1.02e-08	3.87e-09	down-regulated
schi20005330	schi20005330	28.1912	31.3954	82.8901	77.686	1.62802	5.50976	39.0883	4.05e-10	1.06e-08	4.01e-09	up-regulated
schi20029370	schi20029370	2.96919	3.60526	0.237802	0.212535	-3.64502	3.96749	39.0413	4.15e-10	1.08e-08	4.09e-09	down-regulated
schi20062540	schi20062540	14.4917	15.4645	2.0722	0.182986	-3.46222	4.0341	39.0187	4.2e-10	1.09e-08	4.12e-09	down-regulated
schi20055520	schi20055520	99.4605	97.5514	25.5132	34.3952	-1.52624	6.82621	38.9789	4.28e-10	1.11e-08	4.19e-09	down-regulated
schi20040730	schi20040730	5.1045	6.70193	0.994487	0.9937	-2.33801	4.99218	38.9285	4.4e-10	1.13e-08	4.26e-09	down-regulated
schi20007400	schi20007400	42.4683	35.244	4.18237	8.24546	-2.46086	6.87904	38.887	4.49e-10	1.14e-08	4.32e-09	down-regulated
schi20023500	schi20023500	15.1658	10.7652	0.864638	1.99469	-2.93323	4.67149	38.8653	4.54e-10	1.15e-08	4.35e-09	down-regulated
schi20044710	schi20044710	16.674	18.059	2.01279	4.79297	-2.15326	5.91742	38.744	4.83e-10	1.22e-08	4.62e-09	down-regulated
schi20015220	schi20015220	264.523	289.273	507.207	512.658	1.07868	7.30389	38.6863	4.98e-10	1.25e-08	4.74e-09	up-regulated
schi20043210	schi20043210	83.3111	87.3429	24.9307	33.7592	-1.3432	5.93859	38.6435	5.09e-10	1.27e-08	4.82e-09	down-regulated
schi20010610	schi20010610	59.074	54.4606	22.0526	24.2804	-1.10062	6.20151	38.5577	5.32e-10	1.32e-08	5.02e-09	down-regulated
schi20027080	schi20027080	20.121	17.2273	1.78967	1.34452	-3.35587	6.44001	38.5392	5.37e-10	1.33e-08	5.05e-09	down-regulated
schi20046730	schi20046730	15.2683	14.2545	3.81026	4.66831	-1.60534	6.99569	38.4259	5.69e-10	1.41e-08	5.33e-09	down-regulated
schi20011710	schi20011710	10.148	13.3965	1.97812	3.64257	-1.8527	4.54164	38.3674	5.86e-10	1.44e-08	5.47e-09	down-regulated
schi20066650	schi20066650	6.05183	7.30922	1.42172	1.42022	-2.01914	4.26448	38.2689	6.16e-10	1.51e-08	5.74e-09	down-regulated
schi20037530	schi20037530	1.09998	1.2834	3.76618	4.4586	1.97624	4.38723	38.2294	6.29e-10	1.54e-08	5.83e-09	up-regulated
schi20043810	schi20043810	308.139	431.107	88.4577	109.853	-1.6945	8.33363	38.2073	6.36e-10	1.54e-08	5.85e-09	down-regulated
schi20065170	schi20065170	16.8783	15.3079	1.75426	4.57864	-2.15625	5.36076	38.0924	6.75e-10	1.63e-08	6.16e-09	down-regulated
schi20033140	schi20033140	2.20881	2.20201	0	0	-9.54771	5.00112	37.9713	7.18e-10	1.72e-08	6.54e-09	down-regulated
schi20042400	schi20042400	6.35678	4.68436	0.174869	1.44427	-2.53345	6.34994	37.9523	7.25e-10	1.74e-08	6.58e-09	down-regulated
schi20058200	schi20058200	4.95099	6.48285	0.323238	0.77768	-3.12793	3.78459	37.9089	7.41e-10	1.77e-08	6.7e-09	down-regulated
schi20048220	schi20048220	1142	1124.28	3015.28	2490.13	1.47823	9.6925	37.8833	7.51e-10	1.78e-08	6.76e-09	up-regulated
schi20041120	schi20041120	10.8306	9.02668	0.987372	1.77626	-2.64137	6.13323	37.6514	8.46e-10	2e-08	7.56e-09	down-regulated
schi20016670	schi20016670	34.5753	31.902	87.639	84.4143	1.56585	4.71123	37.5457	8.93e-10	2.09e-08	7.93e-09	up-regulated
schi20010350	schi20010350	16.5451	18.7138	3.7292	4.77255	-1.85273	5.26977	37.3236	1e-09	2.32e-08	8.79e-09	down-regulated
schi20001800	schi20001800	72.3897	54.8351	4.09137	10.5312	-2.94093	7.72194	37.3021	1.01e-09	2.34e-08	8.85e-09	down-regulated
schi20052930	schi20052930	10.9374	10.7872	1.65262	2.11695	-2.33393	6.7437	37.2881	1.02e-09	2.34e-08	8.85e-09	down-regulated
schi20059400	schi20059400	33.133	43.6687	94.8628	99.4792	1.54188	5.90596	37.2876	1.02e-09	2.34e-08	8.85e-09	up-regulated
schi20055960	schi20055960	18.7633	17.5114	1.72115	2.09794	-3.03642	6.60071	37.2832	1.02e-09	2.34e-08	8.85e-09	down-regulated
schi20065240	schi20065240	3.53984	4.16959	0.232732	0.469624	-3.24695	4.22781	37.2486	1.04e-09	2.36e-08	8.95e-09	down-regulated
schi20047970	schi20047970	11.5542	12.9908	0.844729	1.37341	-3.2282	3.39869	37.1145	1.11e-09	2.52e-08	9.55e-09	down-regulated
schi20019830	schi20019830	114.935	104.756	206.09	183.216	1.01965	7.61381	37.079	1.13e-09	2.56e-08	9.69e-09	up-regulated
schi20045120	schi20045120	116.983	124.727	39.2869	56.6071	-1.13985	7.27894	37.0539	1.15e-09	2.58e-08	9.79e-09	down-regulated
schi20012900	schi20012900	89.2974	79.2277	29.988	34.9115	-1.18575	7.09462	36.9486	1.21e-09	2.72e-08	1.03e-08	down-regulated
schi20025630	schi20025630	15.7467	20.7474	5.37569	6.23092	-1.44922	4.9831	36.9304	1.22e-09	2.73e-08	1.03e-08	down-regulated
schi20033670	schi20033670	4.41261	3.39361	0.565783	0.680086	-2.42536	4.86491	36.9273	1.23e-09	2.73e-08	1.03e-08	down-regulated
schi20041080	schi20041080	87.1454	106.691	296.1	297.658	1.81628	8.94928	36.9144	1.23e-09	2.74e-08	1.04e-08	up-regulated
schi20038420	schi20038420	95.5172	110.899	209.633	181.609	1.12346	6.65416	36.873	1.26e-09	2.79e-08	1.06e-08	up-regulated
schi20049100	schi20049100	346.709	292.402	100.757	101.663	-1.46913	8.33198	36.8337	1.29e-09	2.83e-08	1.07e-08	down-regulated
schi20012590	schi20012590	19.5612	26.0927	7.70339	9.55227	-1.19943	4.95761	36.7979	1.31e-09	2.86e-08	1.08e-08	down-regulated
schi20015520	schi20015520	1142.37	1120.96	2363.97	2071.29	1.16739	9.99385	36.7051	1.37e-09	2.99e-08	1.13e-08	up-regulated
schi20026820	schi20026820	90.733	76.2359	21.4223	24.7711	-1.66368	6.81122	36.5227	1.51e-09	3.27e-08	1.24e-08	down-regulated
schi20014620	schi20014620	33.2038	27.6865	78.997	76.6586	1.54386	6.61762	36.4066	1.6e-09	3.46e-08	1.31e-08	up-regulated
schi20053500	schi20053500	6.1604	6.4907	0.970121	0.615509	-2.78316	4.78093	36.3563	1.64e-09	3.51e-08	1.33e-08	down-regulated
schi20040290	schi20040290	4.66407	5.64564	0.869273	0.538778	-2.60604	4.1344	36.1691	1.81e-09	3.86e-08	1.46e-08	down-regulated
schi20032700	schi20032700	3.06002	0.774193	0	0	-7.2099	3.56324	36.1613	1.82e-09	3.86e-08	1.46e-08	down-regulated
schi20054540	schi20054540	17.5636	22.6946	7.09251	8.5157	-1.16598	6.08462	36.1098	1.87e-09	3.94e-08	1.49e-08	down-regulated
schi20015780	schi20015780	13.0282	18.803	2.44665	2.06028	-2.59803	6.25051	36.1075	1.87e-09	3.94e-08	1.49e-08	down-regulated
schi20014830	schi20014830	29.9339	27.6538	4.11542	6.1193	-2.27424	6.58819	36.0218	1.95e-09	4.11e-08	1.56e-08	down-regulated
schi20047260	schi20047260	59.6835	46.4869	21.9254	23.0075	-1.0521	6.15324	36.0014	1.97e-09	4.14e-08	1.57e-08	down-regulated
schi20017790	schi20017790	40.1656	41.0705	14.3514	11.7586	-1.43583	6.52287	35.9264	2.05e-09	4.29e-08	1.62e-08	down-regulated
schi20000730	schi20000730	5.73741	9.16988	1.63042	1.65633	-1.95946	3.60436	35.8639	2.12e-09	4.41e-08	1.67e-08	down-regulated
schi20003610	schi20003610	19.6942	19.2674	5.09958	8.01538	-1.36702	6.87259	35.7921	2.2e-09	4.56e-08	1.73e-08	down-regulated
schi20011390	schi20011390	20.3934	16.5866	2.94869	2.96792	-2.42466	3.6588	35.758	2.23e-09	4.62e-08	1.75e-08	down-regulated
schi20061080	schi20061080	3.14842	4.5808	0.556461	0.521518	-2.54	4.08506	35.6931	2.31e-09	4.76e-08	1.8e-08	down-regulated
schi20013190	schi20013190	19.1708	14.2579	1.73114	2.48309	-2.78898	6.39973	35.5961	2.43e-09	4.98e-08	1.89e-08	down-regulated
schi20039740	schi20039740	4.56975	5.90172	0.296751	0.791528	-3.06474	4.65814	35.411	2.67e-09	5.46e-08	2.07e-08	down-regulated
schi20049240	schi20049240	1.94314	2.04923	0.029646	0.222061	-3.77419	5.77082	35.3049	2.82e-09	5.73e-08	2.17e-08	down-regulated
schi20001900	schi20001900	768.435	854.283	1869.11	1544.64	1.2749	9.00203	35.2886	2.84e-09	5.76e-08	2.18e-08	up-regulated
schi20047700	schi20047700	50.528	54.2576	22.2554	21.6928	-1.05403	7.58802	35.235	2.92e-09	5.91e-08	2.24e-08	down-regulated
schi20051480	schi20051480	22.7741	26.7624	72.7094	66.4817	1.68984	4.57293	35.0094	3.28e-09	6.61e-08	2.51e-08	up-regulated
schi20012610	schi20012610	12.2844	13.5186	2.9209	3.02991	-1.91403	4.39648	34.9935	3.31e-09	6.65e-08	2.52e-08	down-regulated
schi20037120	schi20037120	38.4136	33.412	1.80513	7.73541	-2.7022	5.38334	34.9735	3.34e-09	6.69e-08	2.54e-08	down-regulated
schi20057020	schi20057020	118.156	105.713	271.197	240.806	1.38657	6.85062	34.9319	3.41e-09	6.82e-08	2.58e-08	up-regulated
schi20066120	schi20066120	39.0646	41.9999	13.432	16.7003	-1.23253	7.80791	34.8862	3.5e-09	6.96e-08	2.64e-08	down-regulated
schi20045370	schi20045370	7.90518	4.92293	0.902231	1.80239	-2.06019	6.93993	34.7926	3.67e-09	7.28e-08	2.76e-08	down-regulated
schi20050990	schi20050990	20.7001	24.3756	62.1647	47.1225	1.48099	4.64514	34.7585	3.73e-09	7.39e-08	2.8e-08	up-regulated
schi20028680	schi20028680	12.3565	13.7804	2.1967	1.1026	-2.71147	4.3147	34.7321	3.78e-09	7.46e-08	2.83e-08	down-regulated
schi20062100	schi20062100	157.179	140.954	47.4667	62.1991	-1.25351	7.1202	34.7278	3.79e-09	7.46e-08	2.83e-08	down-regulated
schi20065140	schi20065140	1135.11	1011.21	468.31	409.163	-1.09671	10.1582	34.7041	3.84e-09	7.53e-08	2.85e-08	down-regulated
schi20063320	schi20063320	852.337	897.239	1631.06	2223.81	1.33222	9.57184	34.5447	4.17e-09	8.12e-08	3.08e-08	up-regulated
schi20011490	schi20011490	14.7086	13.0582	2.23103	2.94419	-2.2242	5.60381	34.3652	4.57e-09	8.86e-08	3.36e-08	down-regulated
schi20000430	schi20000430	47.0332	46.8205	110.329	83.963	1.24856	5.93469	34.3195	4.68e-09	9.01e-08	3.42e-08	up-regulated
schi20016500	schi20016500	1.42815	2.91417	0	0.101593	-5.13773	3.3117	34.2538	4.84e-09	9.3e-08	3.52e-08	down-regulated
schi20042030	schi20042030	13.5039	16.2082	3.44747	4.59387	-1.67393	5.49713	34.211	4.94e-09	9.45e-08	3.58e-08	down-regulated
schi20046820	schi20046820	288.19	330.374	551.803	564.216	1.05091	8.35784	34.1198	5.18e-09	9.87e-08	3.74e-08	up-regulated
schi20015930	schi20015930	208.75	140.095	570.936	390.955	1.65121	7.65359	34.0165	5.46e-09	1.04e-07	3.92e-08	up-regulated
schi20061060	schi20061060	83.5941	89.5572	26.7385	34.6542	-1.30092	7.91326	33.8669	5.9e-09	1.11e-07	4.22e-08	down-regulated
schi20052370	schi20052370	74.2048	74.2623	22.373	20.7863	-1.58528	6.91294	33.7512	6.26e-09	1.18e-07	4.46e-08	down-regulated
schi20031590	schi20031590	13.648	22.024	6.99341	5.77829	-1.266	5.40866	33.7245	6.35e-09	1.19e-07	4.51e-08	down-regulated
schi20044480	schi20044480	2658.46	2443.45	4256.89	4929.25	1.03875	10.769	33.6481	6.6e-09	1.23e-07	4.66e-08	up-regulated
schi20043610	schi20043610	27.4683	15.1562	1.46577	1.3375	-3.69427	5.01487	33.6262	6.68e-09	1.24e-07	4.69e-08	down-regulated
schi20001550	schi20001550	70.9655	60.8459	20.1363	25.0563	-1.35363	5.40557	33.6244	6.68e-09	1.24e-07	4.69e-08	down-regulated
schi20004550	schi20004550	47.2659	56.5705	110.196	101.91	1.23088	6.27713	33.5825	6.83e-09	1.26e-07	4.77e-08	up-regulated
schi20002170	schi20002170	39.3244	39.1736	12.8405	12.7979	-1.41713	6.24983	33.5253	7.03e-09	1.29e-07	4.88e-08	down-regulated
schi20052270	schi20052270	40.8348	46.9607	5.76517	5.61243	-2.73992	7.43619	33.5251	7.03e-09	1.29e-07	4.88e-08	down-regulated
schi20056690	schi20056690	2.44471	4.02832	0.289213	0.289122	-2.94098	4.99507	33.4425	7.34e-09	1.34e-07	5.08e-08	down-regulated
schi20068050	schi20068050	6.58653	8.18465	1.51431	1.49988	-2.06892	3.89793	33.4011	7.5e-09	1.36e-07	5.17e-08	down-regulated
schi20002840	schi20002840	10.4575	11.2935	4.2152	3.01539	-1.38236	6.48368	33.399	7.51e-09	1.36e-07	5.17e-08	down-regulated
schi20002810	schi20002810	9.80663	11.8721	20.5358	22.3873	1.18294	5.7621	33.3361	7.75e-09	1.4e-07	5.31e-08	up-regulated
schi20028300	schi20028300	11.4528	14.6565	0.256436	0.450121	-4.99505	4.86701	33.227	8.2e-09	1.48e-07	5.6e-08	down-regulated
schi20056640	schi20056640	47.0633	29.8539	5.78642	9.4274	-2.15921	7.38506	33.147	8.54e-09	1.54e-07	5.82e-08	down-regulated
schi20041700	schi20041700	47.1958	64.119	116.516	103.6	1.18775	5.59079	33.0838	8.83e-09	1.58e-07	5.98e-08	up-regulated
schi20017410	schi20017410	543.021	411.895	853.774	896.828	1.06015	9.53653	33.0537	8.96e-09	1.6e-07	6.05e-08	up-regulated
schi20058210	schi20058210	17.2151	15.4692	1.4043	2.74673	-2.77127	5.27543	33.0516	8.97e-09	1.6e-07	6.05e-08	down-regulated
schi20021660	schi20021660	27.34	26.4093	7.62395	10.1545	-1.40352	5.91657	33.0295	9.08e-09	1.61e-07	6.1e-08	down-regulated
schi20013770	schi20013770	7.92788	13.205	0.42771	1.07013	-3.5781	4.98528	32.961	9.4e-09	1.66e-07	6.3e-08	down-regulated
schi20063760	schi20063760	6.4386	5.9197	1.41579	1.33947	-1.96086	4.81663	32.92	9.6e-09	1.69e-07	6.4e-08	down-regulated
schi20000840	schi20000840	15.8357	23.2481	6.62875	5.83663	-1.43442	4.98369	32.9193	9.61e-09	1.69e-07	6.4e-08	down-regulated
schi20054290	schi20054290	21.5686	25.5719	41.0243	48.6557	1.12465	5.08407	32.8928	9.74e-09	1.7e-07	6.46e-08	up-regulated
schi20029960	schi20029960	41.9509	43.1087	12.056	13.2476	-1.54772	5.14554	32.8925	9.74e-09	1.7e-07	6.46e-08	down-regulated
schi20012750	schi20012750	2.18097	2.76417	0	0.301318	-3.81913	4.83607	32.7115	1.07e-08	1.86e-07	7.03e-08	down-regulated
schi20065850	schi20065850	7.6485	11.1659	1.88709	2.52169	-1.88396	4.07522	32.5839	1.14e-08	1.98e-07	7.49e-08	down-regulated
schi20051340	schi20051340	640.706	585.911	1249.7	1131.81	1.15117	9.46568	32.5183	1.18e-08	2.04e-07	7.73e-08	up-regulated
schi20015210	schi20015210	8.16165	7.39074	0.950739	1.57826	-2.40521	4.28341	32.4809	1.2e-08	2.07e-07	7.86e-08	down-regulated
schi20012680	schi20012680	39.5021	38.0263	13.6604	15.8336	-1.20016	6.62246	32.3518	1.29e-08	2.2e-07	8.35e-08	down-regulated
schi20008020	schi20008020	27.4743	24.2992	2.24232	3.17675	-3.04355	4.47029	32.2373	1.36e-08	2.32e-07	8.81e-08	down-regulated
schi20046840	schi20046840	110.357	138.191	237.947	203.775	1.03346	7.07214	32.2339	1.37e-08	2.32e-07	8.81e-08	up-regulated
schi20001370	schi20001370	22.7742	20.2869	4.82311	4.7452	-1.96773	5.05211	32.0556	1.5e-08	2.53e-07	9.58e-08	down-regulated
schi20016940	schi20016940	12.44	10.1994	3.17664	3.95631	-1.47904	6.05075	32.0133	1.53e-08	2.58e-07	9.76e-08	down-regulated
schi20017910	schi20017910	21.2869	20.4926	2.01126	5.81405	-2.19249	4.87471	31.9679	1.57e-08	2.63e-07	9.97e-08	down-regulated
schi20053210	schi20053210	0.783571	1.84563	0	0	-7.31625	2.33931	31.9409	1.59e-08	2.66e-07	1.01e-07	down-regulated
schi20013110	schi20013110	9.54423	7.23117	1.50614	1.00751	-2.49214	4.13865	31.9401	1.59e-08	2.66e-07	1.01e-07	down-regulated
schi20003780	schi20003780	8.69428	16.9319	1.06504	2.05675	-2.7845	4.31516	31.8828	1.64e-08	2.72e-07	1.03e-07	down-regulated
schi20060080	schi20060080	77.1789	90.9889	177.855	128.018	1.06829	7.38398	31.8526	1.66e-08	2.76e-07	1.04e-07	up-regulated
schi20030720	schi20030720	14.1012	17.5742	4.9891	5.98017	-1.32149	5.15272	31.8351	1.68e-08	2.77e-07	1.05e-07	down-regulated
schi20058310	schi20058310	26.7827	26.7945	2.83206	3.53776	-2.86038	6.28821	31.8193	1.69e-08	2.79e-07	1.06e-07	down-regulated
schi20008880	schi20008880	29.195	30.538	86.5014	72.158	1.60718	5.18046	31.735	1.77e-08	2.91e-07	1.1e-07	up-regulated
schi20040660	schi20040660	2.93087	5.76889	0.240388	0.75491	-2.79024	3.7685	31.6225	1.87e-08	3.07e-07	1.16e-07	down-regulated
schi20029350	schi20029350	10.168	7.88298	0.254316	1.07881	-3.5797	5.08225	31.5193	1.97e-08	3.22e-07	1.22e-07	down-regulated
schi20028280	schi20028280	60.7214	43.1956	116.616	123.995	1.39472	6.99728	31.509	1.99e-08	3.23e-07	1.22e-07	up-regulated
schi20002190	schi20002190	132.385	105.24	15.3665	25.3773	-2.35388	7.51012	31.3498	2.15e-08	3.48e-07	1.32e-07	down-regulated
schi20063160	schi20063160	190.752	193.434	430.514	371.441	1.2596	8.44782	31.2525	2.27e-08	3.65e-07	1.38e-07	up-regulated
schi20003010	schi20003010	25.8882	21.8736	88.8263	89.5623	2.08735	5.27136	31.2432	2.28e-08	3.65e-07	1.38e-07	up-regulated
schi20021120	schi20021120	20.2315	15.1679	0.637622	2.35462	-3.36459	7.35526	31.1561	2.38e-08	3.8e-07	1.44e-07	down-regulated
schi20004600	schi20004600	15.8681	15.6437	4.36797	2.6058	-1.9679	4.07231	31.1285	2.42e-08	3.85e-07	1.46e-07	down-regulated
schi20057650	schi20057650	51.6166	42.8968	106.196	98.7686	1.3064	5.9319	31.0377	2.53e-08	4.02e-07	1.52e-07	up-regulated
schi20010920	schi20010920	3.9579	2.9145	13.1637	14.2396	2.18114	4.20732	31.0062	2.57e-08	4.08e-07	1.55e-07	up-regulated
schi20015400	schi20015400	24.6822	30.5988	41.3979	56.5517	1.02185	6.68351	30.9254	2.68e-08	4.24e-07	1.61e-07	up-regulated
schi20057080	schi20057080	27.0883	26.9748	3.85623	5.69338	-2.29689	5.95206	30.9161	2.69e-08	4.25e-07	1.61e-07	down-regulated
schi20001000	schi20001000	261.65	386.825	106.291	104.96	-1.40898	10.3754	30.8399	2.8e-08	4.4e-07	1.67e-07	down-regulated
schi20042830	schi20042830	2.97301	2.62654	5.98589	6.44768	1.34023	6.30836	30.8393	2.8e-08	4.4e-07	1.67e-07	up-regulated
schi20061040	schi20061040	196.718	153.756	39.6733	46.678	-1.83506	7.40485	30.8362	2.81e-08	4.4e-07	1.67e-07	down-regulated
schi20011460	schi20011460	0.869739	1.0423	0	0	-7.9123	2.71235	30.8178	2.83e-08	4.43e-07	1.68e-07	down-regulated
schi20054510	schi20054510	5.45132	6.15334	1.36538	1.39048	-1.86797	5.10197	30.6901	3.03e-08	4.67e-07	1.77e-07	down-regulated
schi20042760	schi20042760	5.7915	4.58201	0.822787	0.274176	-3.03272	4.05619	30.6855	3.03e-08	4.67e-07	1.77e-07	down-regulated
schi20026170	schi20026170	8.72166	11.644	3.20844	3.87175	-1.31959	5.33411	30.6851	3.03e-08	4.67e-07	1.77e-07	down-regulated
schi20048540	schi20048540	76.5054	56.1245	6.05357	8.67041	-2.98139	5.63372	30.6692	3.06e-08	4.7e-07	1.78e-07	down-regulated
schi20037090	schi20037090	342.679	338.832	817.932	703.752	1.35532	7.56926	30.6546	3.08e-08	4.72e-07	1.79e-07	up-regulated
schi20022620	schi20022620	61.2624	56.801	16.4959	16.3479	-1.65168	6.48145	30.6138	3.15e-08	4.8e-07	1.82e-07	down-regulated
schi20061050	schi20061050	4.31986	2.32643	0.28786	0.075299	-3.74268	6.14494	30.5907	3.19e-08	4.85e-07	1.84e-07	down-regulated
schi20038950	schi20038950	4.82686	4.54836	0.651085	0.651314	-2.65083	4.88863	30.5842	3.2e-08	4.85e-07	1.84e-07	down-regulated
schi20056390	schi20056390	28.803	17.2913	1.84304	2.9923	-3.04347	5.30877	30.5451	3.26e-08	4.94e-07	1.87e-07	down-regulated
schi20010190	schi20010190	103.858	85.8676	14.344	9.83829	-2.76762	7.98835	30.5061	3.33e-08	5.03e-07	1.9e-07	down-regulated
schi20023570	schi20023570	30.9969	33.3384	8.33106	10.2577	-1.5815	4.28725	30.4224	3.47e-08	5.24e-07	1.98e-07	down-regulated
schi20035490	schi20035490	15.8682	29.0187	6.44716	7.23358	-1.50023	5.34568	30.3567	3.59e-08	5.39e-07	2.04e-07	down-regulated
schi20027350	schi20027350	12.1591	9.10338	35.3143	33.2993	1.86802	3.29304	30.2988	3.7e-08	5.53e-07	2.1e-07	up-regulated
schi20008600	schi20008600	12.5409	19.3525	28.7528	27.9627	1.0358	5.96123	30.259	3.78e-08	5.63e-07	2.13e-07	up-regulated
schi20015760	schi20015760	10.5334	14.8025	2.9522	2.97542	-1.88544	4.08505	30.1991	3.9e-08	5.8e-07	2.2e-07	down-regulated
schi20044800	schi20044800	32.2267	25.1657	4.39878	4.67199	-2.46237	4.00921	30.1769	3.94e-08	5.84e-07	2.21e-07	down-regulated
schi20020170	schi20020170	0.588002	0.484818	0	0	-7.21864	2.46324	30.1592	3.98e-08	5.86e-07	2.22e-07	down-regulated
schi20063780	schi20063780	19.4955	13.8224	1.38727	3.35642	-2.62417	6.01817	30.1491	4e-08	5.88e-07	2.23e-07	down-regulated
schi20066070	schi20066070	28.781	27.636	3.44439	7.33961	-2.18402	4.93725	30.093	4.12e-08	6.03e-07	2.28e-07	down-regulated
schi20020670	schi20020670	105.743	95.6265	42.4189	45.5304	-1.00352	8.28927	30.073	4.16e-08	6.08e-07	2.3e-07	down-regulated
schi20012770	schi20012770	6.20983	7.20585	0.68535	1.01057	-2.77081	5.45572	30.0662	4.18e-08	6.08e-07	2.31e-07	down-regulated
schi20033380	schi20033380	0.488195	0.609888	0	0.051357	-3.84061	3.67109	30.0043	4.31e-08	6.27e-07	2.38e-07	down-regulated
schi20002850	schi20002850	41.0354	38.667	76.7861	72.5787	1.10029	8.00482	29.9726	4.38e-08	6.36e-07	2.41e-07	up-regulated
schi20055200	schi20055200	83.7442	113.681	210.427	171.903	1.16021	6.85925	29.9311	4.48e-08	6.47e-07	2.45e-07	up-regulated
schi20032150	schi20032150	8.05965	7.39563	0.555456	0.196199	-3.75358	3.46656	29.8134	4.76e-08	6.84e-07	2.59e-07	down-regulated
schi20049190	schi20049190	2.12955	3.37657	0.089978	0.050372	-4.68709	5.08363	29.8011	4.79e-08	6.87e-07	2.6e-07	down-regulated
schi20063620	schi20063620	0	2.43314	0	0	-7.60874	2.06776	29.7736	4.86e-08	6.95e-07	2.63e-07	down-regulated
schi20025900	schi20025900	30.4805	29.4103	69.2357	57.5663	1.27872	6.12354	29.7701	4.86e-08	6.95e-07	2.63e-07	up-regulated
schi20011430	schi20011430	196.598	170.085	20.331	31.2863	-2.63776	7.11828	29.7231	4.98e-08	7.08e-07	2.68e-07	down-regulated
schi20042950	schi20042950	263.618	267.171	605.54	495.719	1.25143	6.50211	29.5975	5.32e-08	7.5e-07	2.84e-07	up-regulated
schi20028940	schi20028940	30.5674	47.3406	137.255	83.2903	1.71248	5.23366	29.5848	5.35e-08	7.53e-07	2.86e-07	up-regulated
schi20011300	schi20011300	12.4383	12.9453	36.229	33.7763	1.65937	4.32661	29.4945	5.61e-08	7.88e-07	2.98e-07	up-regulated
schi20030150	schi20030150	36.035	43.5171	14.6555	14.4165	-1.24575	5.22062	29.3691	5.98e-08	8.39e-07	3.18e-07	down-regulated
schi20050270	schi20050270	57.0201	56.9843	97.256	104.39	1.01669	6.96693	29.3245	6.12e-08	8.56e-07	3.24e-07	up-regulated
schi20010970	schi20010970	7.69342	6.69589	18.6905	14.8862	1.41893	3.68987	29.3138	6.16e-08	8.59e-07	3.26e-07	up-regulated
schi20028130	schi20028130	16.3459	13.7001	5.55911	4.75576	-1.34515	5.05164	29.2267	6.44e-08	8.97e-07	3.4e-07	down-regulated
schi20065270	schi20065270	140.729	129.387	42.1805	52.5864	-1.32129	8.27873	29.2018	6.52e-08	9.07e-07	3.44e-07	down-regulated
schi20057100	schi20057100	5.11368	11.4712	2.51983	2.95364	-1.38407	4.66245	29.1135	6.83e-08	9.43e-07	3.57e-07	down-regulated
schi20024910	schi20024910	231.803	218.278	68.7484	87.0529	-1.34022	7.60514	29.0609	7.01e-08	9.63e-07	3.65e-07	down-regulated
schi20043230	schi20043230	0.746374	1.50909	0	0	-7.14569	3.14763	29.0609	7.01e-08	9.63e-07	3.65e-07	down-regulated
schi20045930	schi20045930	1.6746	1.89186	9.89271	12.4782	2.73593	2.16839	29.0542	7.04e-08	9.64e-07	3.65e-07	up-regulated
schi20049810	schi20049810	41.6243	43.1312	9.16339	11.313	-1.84828	5.43375	28.8958	7.64e-08	1.04e-06	3.95e-07	down-regulated
schi20026800	schi20026800	2.09971	2.25204	0	0.152591	-4.58244	3.19786	28.7996	8.03e-08	1.09e-06	4.14e-07	down-regulated
schi20001910	schi20001910	43.0879	33.6051	5.92298	8.44655	-2.22729	6.33314	28.7721	8.14e-08	1.11e-06	4.19e-07	down-regulated
schi20062250	schi20062250	699.597	659.444	1292.19	1126.67	1.02702	9.11458	28.7668	8.16e-08	1.11e-06	4.19e-07	up-regulated
schi20049390	schi20049390	1095.74	1177.27	2116.97	1952.04	1.03916	9.36537	28.721	8.36e-08	1.13e-06	4.29e-07	up-regulated
schi20066370	schi20066370	47.3058	43.8619	9.8703	13.9066	-1.74482	6.63722	28.6585	8.63e-08	1.17e-06	4.42e-07	down-regulated
schi20007810	schi20007810	2.86536	2.73498	0.22396	0.631371	-2.45358	5.26627	28.6142	8.83e-08	1.19e-06	4.51e-07	down-regulated
schi20048000	schi20048000	3.37997	5.13578	0.925771	0.399236	-2.42079	4.48604	28.5456	9.15e-08	1.23e-06	4.65e-07	down-regulated
schi20051910	schi20051910	6.1873	4.30984	0.809087	0.803439	-2.48278	3.98338	28.5171	9.29e-08	1.24e-06	4.71e-07	down-regulated
schi20060870	schi20060870	340.822	267.273	794.75	884.555	1.6511	9.8821	28.4932	9.4e-08	1.26e-06	4.76e-07	up-regulated
schi20032420	schi20032420	66.7544	60.8662	25.151	25.1686	-1.14968	7.13482	28.4289	9.72e-08	1.29e-06	4.9e-07	down-regulated
schi20040630	schi20040630	7.58437	7.53729	0.69258	2.95547	-1.85487	5.16316	28.3818	9.96e-08	1.32e-06	5.01e-07	down-regulated
schi20042070	schi20042070	5.52729	10.086	0.7403	0.952927	-2.95583	4.68423	28.365	1e-07	1.33e-06	5.05e-07	down-regulated
schi20063490	schi20063490	32.8276	49.0512	10.3123	14.8315	-1.49874	7.96957	28.3257	1.03e-07	1.36e-06	5.14e-07	down-regulated
schi20053280	schi20053280	8.86074	10.2711	1.32905	2.10321	-2.17061	5.41144	28.299	1.04e-07	1.37e-06	5.2e-07	down-regulated
schi20010490	schi20010490	20.8779	15.4559	1.66697	3.44001	-2.64112	6.28035	28.1216	1.14e-07	1.5e-06	5.68e-07	down-regulated
schi20061800	schi20061800	50.2363	47.6838	12.9929	13.6385	-1.68465	6.7637	28.1195	1.14e-07	1.5e-06	5.68e-07	down-regulated
schi20048780	schi20048780	138.682	144.351	251.223	244.573	1.0062	7.08617	28.1185	1.14e-07	1.5e-06	5.68e-07	up-regulated
schi20007630	schi20007630	185.266	141.353	266.037	322.862	1.03454	7.92791	28.0887	1.16e-07	1.52e-06	5.75e-07	up-regulated
schi20057330	schi20057330	36.4503	34.4183	11.4504	13.9215	-1.28815	5.82255	28.0698	1.17e-07	1.53e-06	5.8e-07	down-regulated
schi20037000	schi20037000	33.0859	44.5495	65.1605	77.3222	1.0751	6.03642	28.0005	1.21e-07	1.58e-06	5.99e-07	up-regulated
schi20055230	schi20055230	47.1904	46.9311	16.432	15.1848	-1.37348	5.6698	27.9919	1.22e-07	1.58e-06	6e-07	down-regulated
schi20014170	schi20014170	29.1408	31.9696	13.3047	11.1278	-1.12015	5.71554	27.9216	1.26e-07	1.64e-06	6.2e-07	down-regulated
schi20014400	schi20014400	2.75104	2.32652	0.296564	0	-3.56285	4.14854	27.804	1.34e-07	1.74e-06	6.58e-07	down-regulated
schi20057970	schi20057970	8.77066	8.05138	0.237074	0.710999	-3.86417	4.77175	27.7672	1.37e-07	1.76e-06	6.69e-07	down-regulated
schi20066700	schi20066700	35.5848	40.4202	13.4246	16.9222	-1.12744	6.01005	27.4764	1.59e-07	2.04e-06	7.73e-07	down-regulated
schi20066660	schi20066660	11.2711	5.92786	0.904305	2.19031	-2.30734	5.43648	27.431	1.63e-07	2.08e-06	7.88e-07	down-regulated
schi20060600	schi20060600	9.57421	6.8088	0.489934	1.31525	-2.90295	4.39895	27.3644	1.69e-07	2.14e-06	8.13e-07	down-regulated
schi20014950	schi20014950	27.688	35.0374	68.4414	59.548	1.22998	5.62762	27.3474	1.7e-07	2.16e-06	8.18e-07	up-regulated
schi20054310	schi20054310	40.1606	36.2029	7.94	10.6023	-1.84353	5.26671	27.3361	1.71e-07	2.17e-06	8.21e-07	down-regulated
schi20002970	schi20002970	13.1303	13.4914	1.15291	2.4998	-2.66593	4.84172	27.3266	1.72e-07	2.17e-06	8.23e-07	down-regulated
schi20063840	schi20063840	95.0783	70.0992	203.777	171.477	1.37193	7.21766	27.3257	1.72e-07	2.17e-06	8.23e-07	up-regulated
schi20059140	schi20059140	29.1567	38.6729	60.0168	57.9468	1.00291	6.50383	27.2838	1.76e-07	2.21e-06	8.39e-07	up-regulated
schi20000210	schi20000210	19.5007	21.6414	56.2407	61.5435	1.70888	4.82672	27.2586	1.78e-07	2.24e-06	8.49e-07	up-regulated
schi20027200	schi20027200	184.689	165.364	47.5666	67.2831	-1.42026	8.52836	27.2496	1.79e-07	2.25e-06	8.51e-07	down-regulated
schi20006460	schi20006460	43.5644	43.704	8.01796	13.7336	-1.81004	6.58672	27.2287	1.81e-07	2.26e-06	8.58e-07	down-regulated
schi20043360	schi20043360	17.6556	19.4634	30.7337	43.1881	1.18761	6.42646	27.2112	1.82e-07	2.28e-06	8.63e-07	up-regulated
schi20061750	schi20061750	32.6115	40.1836	15.082	16.0882	-1.02189	6.49379	27.1936	1.84e-07	2.29e-06	8.69e-07	down-regulated
schi20058790	schi20058790	26.8358	34.6894	11.7999	9.47338	-1.32159	6.4187	27.1663	1.87e-07	2.32e-06	8.77e-07	down-regulated
schi20048720	schi20048720	60.4573	54.0257	87.9057	119.3	1.04299	6.44041	27.1647	1.87e-07	2.32e-06	8.77e-07	up-regulated
schi20058050	schi20058050	7.60114	10.771	1.23678	3.6037	-1.72195	6.68464	27.1192	1.91e-07	2.37e-06	8.97e-07	down-regulated
schi20038740	schi20038740	0.826492	0.670702	0.093875	0.046922	-3.12498	5.17771	27.0475	1.99e-07	2.44e-06	9.26e-07	down-regulated
schi20034720	schi20034720	10.5671	9.1546	1.28851	1.07417	-2.77539	4.32516	27.0464	1.99e-07	2.44e-06	9.26e-07	down-regulated
schi20009820	schi20009820	25.6383	26.5711	3.33765	3.19208	-2.79175	6.09697	26.9526	2.09e-07	2.56e-06	9.68e-07	down-regulated
schi20004890	schi20004890	12.4886	12.7652	0.486555	1.07131	-3.80962	6.19676	26.9316	2.11e-07	2.58e-06	9.77e-07	down-regulated
schi20044010	schi20044010	12.9208	11.5903	21.804	25.6508	1.14197	5.35922	26.8923	2.15e-07	2.62e-06	9.92e-07	up-regulated
schi20045740	schi20045740	67.2124	75.4705	131.133	117.58	1.00142	6.27296	26.8176	2.24e-07	2.71e-06	1.03e-06	up-regulated
schi20005600	schi20005600	17.5093	20.8753	46.0743	32.6564	1.24131	5.58711	26.7669	2.3e-07	2.77e-06	1.05e-06	up-regulated
schi20062210	schi20062210	39.5556	46.6555	12.9849	14.9501	-1.42459	6.20651	26.582	2.53e-07	3.04e-06	1.15e-06	down-regulated
schi20029990	schi20029990	106.285	88.6319	195.304	153.35	1.03219	6.91284	26.5718	2.54e-07	3.05e-06	1.16e-06	up-regulated
schi20008910	schi20008910	3.91722	4.7664	1.24869	1.47413	-1.46446	5.21549	26.4939	2.64e-07	3.17e-06	1.2e-06	down-regulated
schi20063850	schi20063850	2.58494	2.32672	0.427393	0.116072	-2.85301	4.15379	26.4767	2.67e-07	3.18e-06	1.21e-06	down-regulated
schi20000940	schi20000940	0.684808	0.779272	0	0	-7.24056	1.71316	26.4749	2.67e-07	3.18e-06	1.21e-06	down-regulated
schi20055340	schi20055340	1.88451	1.64652	0.087621	0	-4.75141	2.89847	26.451	2.7e-07	3.22e-06	1.22e-06	down-regulated
schi20026830	schi20026830	12.0202	12.3672	1.70578	3.50768	-2.02865	5.84816	26.412	2.76e-07	3.28e-06	1.24e-06	down-regulated
schi20007910	schi20007910	336.78	234.606	483.535	532.991	1.01294	9.6206	26.25	3e-07	3.55e-06	1.35e-06	up-regulated
schi20067730	schi20067730	3.54605	4.55453	0.352624	0.58752	-2.81983	3.1592	26.1996	3.08e-07	3.64e-06	1.38e-06	down-regulated
schi20067850	schi20067850	19.1636	20.0079	1.71981	3.11016	-2.81881	7.40324	26.0416	3.34e-07	3.93e-06	1.49e-06	down-regulated
schi20066870	schi20066870	173.847	127.981	46.2859	59.237	-1.32809	6.59308	25.9866	3.44e-07	4.02e-06	1.52e-06	down-regulated
schi20022650	schi20022650	696.653	1038.92	300.298	354.298	-1.20004	9.16662	25.9815	3.45e-07	4.02e-06	1.52e-06	down-regulated
schi20053200	schi20053200	84.6196	114.797	205.031	167.49	1.10865	6.5697	25.9477	3.51e-07	4.09e-06	1.55e-06	up-regulated
schi20033040	schi20033040	22.3163	29.1469	7.21746	9.98103	-1.37938	6.20541	25.9293	3.54e-07	4.12e-06	1.56e-06	down-regulated
schi20005850	schi20005850	27.1118	40.6495	66.9824	60.8611	1.12355	6.43969	25.8609	3.67e-07	4.25e-06	1.61e-06	up-regulated
schi20050730	schi20050730	150.258	139.632	14.0573	22.9267	-2.78186	7.8394	25.8442	3.7e-07	4.28e-06	1.62e-06	down-regulated
schi20029950	schi20029950	33.5377	32.4183	2.49535	7.64873	-2.50864	5.62055	25.8406	3.71e-07	4.28e-06	1.62e-06	down-regulated
schi20025760	schi20025760	9.63337	13.5622	1.44687	2.20126	-2.43789	5.46425	25.8223	3.74e-07	4.31e-06	1.63e-06	down-regulated
schi20057090	schi20057090	46.9609	55.9028	16.1245	22.5641	-1.20962	6.61345	25.8218	3.74e-07	4.31e-06	1.63e-06	down-regulated
schi20058550	schi20058550	107.009	94.5182	34.0572	33.9932	-1.37419	7.47626	25.8078	3.77e-07	4.33e-06	1.64e-06	down-regulated
schi20015500	schi20015500	4.88837	4.80357	0.245322	0.613934	-3.29522	4.55227	25.8048	3.78e-07	4.33e-06	1.64e-06	down-regulated
schi20055000	schi20055000	981.141	707.205	2150.12	1836.71	1.42646	9.46957	25.7648	3.86e-07	4.41e-06	1.67e-06	up-regulated
schi20013650	schi20013650	1.99256	1.81492	0.167604	0.418042	-2.50635	4.18823	25.7231	3.94e-07	4.5e-06	1.7e-06	down-regulated
schi20034960	schi20034960	30.7071	24.5118	55.5684	56.6757	1.21166	6.08912	25.7112	3.97e-07	4.51e-06	1.71e-06	up-regulated
schi20024160	schi20024160	61.8183	54.9835	12.9296	14.1227	-1.91338	4.77469	25.7055	3.98e-07	4.51e-06	1.71e-06	down-regulated
schi20044510	schi20044510	65.4555	59.6136	17.537	22.2798	-1.45794	5.16224	25.6865	4.02e-07	4.55e-06	1.72e-06	down-regulated
schi20028430	schi20028430	75.4601	50.8153	122.788	171.97	1.40096	7.5412	25.6778	4.03e-07	4.56e-06	1.73e-06	up-regulated
schi20004730	schi20004730	6.04444	6.92593	0.984232	1.13515	-2.3535	3.60391	25.6285	4.14e-07	4.67e-06	1.77e-06	down-regulated
schi20031160	schi20031160	9.89502	14.1261	4.68186	2.94999	-1.43451	6.07317	25.4664	4.5e-07	5.06e-06	1.92e-06	down-regulated
schi20052150	schi20052150	11.6456	10.6203	3.98454	3.77144	-1.3164	4.17916	25.4102	4.63e-07	5.2e-06	1.97e-06	down-regulated
schi20058970	schi20058970	5.52724	5.86779	0.29001	0.287973	-4.06084	2.94941	25.3976	4.66e-07	5.22e-06	1.98e-06	down-regulated
schi20030760	schi20030760	47.0385	37.5891	10.4871	11.0525	-1.78619	6.29892	25.3764	4.72e-07	5.27e-06	2e-06	down-regulated
schi20045110	schi20045110	4.61624	3.97514	0.888318	0.806776	-2.13125	3.90963	25.358	4.76e-07	5.31e-06	2.01e-06	down-regulated
schi20065880	schi20065880	7.2429	5.42565	0.422695	1.05641	-2.91295	4.66782	25.358	4.76e-07	5.31e-06	2.01e-06	down-regulated
schi20065600	schi20065600	49.8206	46.3974	14.249	19.2125	-1.33185	5.8181	25.3243	4.85e-07	5.39e-06	2.04e-06	down-regulated
schi20023040	schi20023040	40.1164	51.794	16.852	22.2731	-1.03264	6.81658	25.2857	4.94e-07	5.49e-06	2.08e-06	down-regulated
schi20061090	schi20061090	22.8833	27.7227	2.51907	3.84058	-2.78754	5.06226	25.2688	4.99e-07	5.53e-06	2.1e-06	down-regulated
schi20063360	schi20063360	0.979268	1.56982	6.61379	5.16467	2.3647	4.21943	25.17	5.25e-07	5.81e-06	2.2e-06	up-regulated
schi20030740	schi20030740	48.9076	46.3594	11.6782	13.3028	-1.73749	6.78281	25.1446	5.32e-07	5.86e-06	2.22e-06	down-regulated
schi20033840	schi20033840	27.4185	27.5494	5.60811	6.04241	-2.03317	6.22065	25.1431	5.32e-07	5.86e-06	2.22e-06	down-regulated
schi20020130	schi20020130	6.07347	7.84916	2.26141	2.50401	-1.33617	4.95295	25.1416	5.33e-07	5.86e-06	2.22e-06	down-regulated
schi20046410	schi20046410	13.5866	18.6419	7.72297	6.14522	-1.00437	5.00727	25.1408	5.33e-07	5.86e-06	2.22e-06	down-regulated
schi20057120	schi20057120	24.4452	30.0841	11.3372	10.9113	-1.08822	5.7023	25.1181	5.39e-07	5.92e-06	2.24e-06	down-regulated
schi20020550	schi20020550	57.151	62.045	4.42685	5.3859	-3.39803	6.47829	25.0508	5.58e-07	6.11e-06	2.32e-06	down-regulated
schi20029630	schi20029630	226.339	254.48	489.387	425.69	1.12902	7.10059	25.0094	5.71e-07	6.23e-06	2.36e-06	up-regulated
schi20037860	schi20037860	6.57452	7.13261	13.5975	13.6924	1.18367	4.3381	24.9848	5.78e-07	6.3e-06	2.39e-06	up-regulated
schi20021040	schi20021040	17.2989	27.3533	7.75953	6.34204	-1.45105	5.47379	24.9315	5.94e-07	6.47e-06	2.45e-06	down-regulated
schi20025030	schi20025030	1.65367	4.51344	38.802	34.658	3.7663	4.7793	24.8952	6.05e-07	6.58e-06	2.49e-06	up-regulated
schi20020750	schi20020750	26.2073	28.1346	45.2655	52.3379	1.04099	5.46265	24.8542	6.18e-07	6.7e-06	2.54e-06	up-regulated
schi20060320	schi20060320	35.1288	29.3996	2.92148	5.35221	-2.76945	6.3407	24.8354	6.24e-07	6.75e-06	2.56e-06	down-regulated
schi20005960	schi20005960	39.2665	29.0392	6.06849	8.51257	-2.04441	5.83708	24.8199	6.29e-07	6.8e-06	2.58e-06	down-regulated
schi20014190	schi20014190	46.7465	48.6232	134.074	97.0027	1.47837	4.8899	24.8097	6.33e-07	6.82e-06	2.59e-06	up-regulated
schi20017940	schi20017940	10.4211	17.9448	5.48663	5.55337	-1.14519	6.50573	24.7678	6.47e-07	6.95e-06	2.63e-06	down-regulated
schi20061380	schi20061380	24.603	24.7418	2.32678	6.3467	-2.30382	5.71084	24.6977	6.71e-07	7.17e-06	2.72e-06	down-regulated
schi20047690	schi20047690	3.20453	4.81222	1.01401	0.520369	-2.1438	4.64124	24.6632	6.83e-07	7.29e-06	2.76e-06	down-regulated
schi20052190	schi20052190	2.80172	2.75302	0.230676	0	-4.31992	2.40814	24.654	6.86e-07	7.31e-06	2.77e-06	down-regulated
schi20048030	schi20048030	118.559	98.7712	46.4537	48.7319	-1.00176	7.49929	24.6196	6.98e-07	7.41e-06	2.81e-06	down-regulated
schi20023840	schi20023840	24.5088	37.9478	53.2801	55.5592	1.00709	5.87906	24.618	6.99e-07	7.41e-06	2.81e-06	up-regulated
schi20063670	schi20063670	13.8115	16.2115	3.45952	4.81488	-1.65474	3.92187	24.6179	6.99e-07	7.41e-06	2.81e-06	down-regulated
schi20041680	schi20041680	29.0907	34.4897	7.64965	11.9933	-1.49474	4.97711	24.5155	7.37e-07	7.73e-06	2.93e-06	down-regulated
schi20031860	schi20031860	548.458	915.146	197.687	191.522	-1.69755	10.7167	24.4439	7.65e-07	8e-06	3.03e-06	down-regulated
schi20062140	schi20062140	16.05	28.5462	5.62002	10.0817	-1.2961	5.66929	24.4252	7.73e-07	8.07e-06	3.06e-06	down-regulated
schi20024300	schi20024300	3.54439	3.36164	0.234188	0.586845	-2.85141	5.16554	24.3344	8.1e-07	8.44e-06	3.2e-06	down-regulated
schi20048490	schi20048490	291.793	312.166	720.903	516.897	1.23795	8.34059	24.2929	8.27e-07	8.61e-06	3.26e-06	up-regulated
schi20051160	schi20051160	16.0202	18.8536	2.24746	3.24299	-2.43424	6.46586	24.2812	8.32e-07	8.65e-06	3.28e-06	down-regulated
schi20005440	schi20005440	87.2485	85.4381	15.9676	14.3414	-2.31323	6.75732	24.243	8.49e-07	8.81e-06	3.34e-06	down-regulated
schi20002650	schi20002650	4.77536	9.9888	2.225	0.948665	-1.93719	4.96154	24.2405	8.5e-07	8.81e-06	3.34e-06	down-regulated
schi20008280	schi20008280	37.3513	26.3451	9.51237	9.27611	-1.5698	5.36681	24.1799	8.77e-07	9.08e-06	3.44e-06	down-regulated
schi20025680	schi20025680	1.51639	1.44844	0	0.110587	-4.4597	4.31111	24.1719	8.81e-07	9.1e-06	3.45e-06	down-regulated
schi20060030	schi20060030	9.24561	7.97537	2.72301	3.63635	-1.24831	5.32247	24.1266	9.02e-07	9.27e-06	3.51e-06	down-regulated
schi20063900	schi20063900	440.01	451.534	1080.31	838.971	1.30618	7.27518	24.1168	9.07e-07	9.31e-06	3.53e-06	up-regulated
schi20050670	schi20050670	37.1176	27.8035	4.03525	5.50774	-2.56671	6.40665	24.0865	9.21e-07	9.44e-06	3.58e-06	down-regulated
schi20059340	schi20059340	4.74092	3.9815	0	0.699574	-3.43294	2.39364	24.0601	9.34e-07	9.55e-06	3.62e-06	down-regulated
schi20022270	schi20022270	7.35377	6.33674	0.7196	1.02213	-2.77143	6.46673	24.037	9.45e-07	9.64e-06	3.65e-06	down-regulated
schi20014450	schi20014450	39.5625	48.8389	17.8926	14.3597	-1.24968	6.31877	23.8615	1.04e-06	1.05e-05	3.96e-06	down-regulated
schi20000190	schi20000190	31.8195	43.2671	108.058	107.443	1.71947	4.33469	23.8281	1.05e-06	1.06e-05	4.03e-06	up-regulated
schi20065900	schi20065900	24.7248	22.8592	1.90028	6.75349	-2.27026	5.37507	23.746	1.1e-06	1.11e-05	4.2e-06	down-regulated
schi20029110	schi20029110	91.1281	92.6094	36.7444	36.8931	-1.12062	6.16407	23.7365	1.1e-06	1.11e-05	4.21e-06	down-regulated
schi20049970	schi20049970	28.4794	22.6852	3.55965	5.33136	-2.32714	6.29764	23.6829	1.14e-06	1.14e-05	4.32e-06	down-regulated
schi20022590	schi20022590	12.9414	17.2559	5.80663	6.49321	-1.09248	5.60756	23.6574	1.15e-06	1.15e-05	4.37e-06	down-regulated
schi20009780	schi20009780	14.3984	11.4441	2.83711	1.25493	-2.45699	4.44861	23.5564	1.21e-06	1.21e-05	4.58e-06	down-regulated
schi20051820	schi20051820	51.6213	46.9765	14.1798	22.6702	-1.23182	5.61953	23.5375	1.23e-06	1.22e-05	4.62e-06	down-regulated
schi20052800	schi20052800	5.97675	4.78315	1.47994	1.08802	-1.86002	4.02537	23.5144	1.24e-06	1.23e-05	4.67e-06	down-regulated
schi20032400	schi20032400	13.3566	14.1668	2.4937	2.79788	-2.16369	5.39535	23.5108	1.24e-06	1.23e-05	4.67e-06	down-regulated
schi20013400	schi20013400	38.5139	44.1745	17.4824	17.6941	-1.03	6.13531	23.4261	1.3e-06	1.28e-05	4.86e-06	down-regulated
schi20040170	schi20040170	32.1057	33.6456	4.89884	8.05028	-2.15088	8.05285	23.4023	1.31e-06	1.3e-05	4.91e-06	down-regulated
schi20067800	schi20067800	63.6586	61.7723	12.5741	14.2964	-2.02779	6.98575	23.3593	1.34e-06	1.32e-05	5.01e-06	down-regulated
schi20061500	schi20061500	29.9745	38.5145	68.5141	72.4681	1.24308	6.87363	23.3564	1.35e-06	1.32e-05	5.01e-06	up-regulated
schi20060730	schi20060730	7.45298	10.4039	1.24612	2.21506	-2.10757	3.64798	23.356	1.35e-06	1.32e-05	5.01e-06	down-regulated
schi20059780	schi20059780	6.98494	4.94647	0.850988	0.766815	-2.68742	5.25086	23.3249	1.37e-06	1.34e-05	5.07e-06	down-regulated
schi20015090	schi20015090	100.667	103.745	3.76471	11.1303	-3.59269	6.14723	23.3173	1.37e-06	1.34e-05	5.08e-06	down-regulated
schi20004010	schi20004010	21.0674	23.1742	3.97661	3.96697	-2.27561	7.80694	23.3146	1.38e-06	1.34e-05	5.08e-06	down-regulated
schi20028890	schi20028890	14.3523	12.422	3.80898	4.75015	-1.44639	4.24619	23.3052	1.38e-06	1.35e-05	5.1e-06	down-regulated
schi20040220	schi20040220	61.4699	40.8063	107.21	117.752	1.31855	5.83601	23.3021	1.38e-06	1.35e-05	5.1e-06	up-regulated
schi20025290	schi20025290	1.89314	3.77529	0	0.57913	-2.98696	4.97272	23.2877	1.39e-06	1.35e-05	5.13e-06	down-regulated
schi20016300	schi20016300	134.42	160.428	29.17	34.3226	-2.01397	6.62835	23.2824	1.4e-06	1.36e-05	5.14e-06	down-regulated
schi20014900	schi20014900	11.8498	8.19825	0.644669	2.46616	-2.51524	4.68793	23.2616	1.41e-06	1.37e-05	5.18e-06	down-regulated
schi20054530	schi20054530	2.48017	2.84533	0.169774	0	-4.70951	3.57879	23.2314	1.44e-06	1.38e-05	5.25e-06	down-regulated
schi20031140	schi20031140	32.2538	43.4935	14.7637	16.4769	-1.07103	5.62072	23.2023	1.46e-06	1.4e-05	5.32e-06	down-regulated
schi20009870	schi20009870	20.8572	12.1386	2.83069	5.08088	-1.85318	4.61867	23.1963	1.46e-06	1.4e-05	5.32e-06	down-regulated
schi20044990	schi20044990	31.0532	37.8536	14.716	12.6828	-1.12524	6.5306	23.1951	1.46e-06	1.4e-05	5.32e-06	down-regulated
schi20011700	schi20011700	26.7703	29.6911	51.409	48.873	1.02875	5.62256	23.1947	1.46e-06	1.4e-05	5.32e-06	up-regulated
schi20005270	schi20005270	37.1958	34.738	4.92918	6.45592	-2.46348	6.9965	23.1348	1.51e-06	1.44e-05	5.46e-06	down-regulated
schi20047010	schi20047010	12.619	12.6617	2.87708	1.59648	-2.26069	4.40941	23.0885	1.55e-06	1.47e-05	5.58e-06	down-regulated
schi20050680	schi20050680	6.01721	7.7481	0.583634	0.931392	-2.97081	6.18716	23.0159	1.61e-06	1.53e-05	5.78e-06	down-regulated
schi20020880	schi20020880	6.84903	4.41002	0.658464	0.204791	-3.48346	4.02638	22.9779	1.64e-06	1.55e-05	5.88e-06	down-regulated
schi20060760	schi20060760	20.0873	24.7217	8.54063	6.71016	-1.34377	5.22922	22.8837	1.72e-06	1.62e-05	6.15e-06	down-regulated
schi20055270	schi20055270	8.68048	9.13263	1.99204	2.81871	-1.67312	3.13003	22.874	1.73e-06	1.63e-05	6.17e-06	down-regulated
schi20011050	schi20011050	8.87876	18.9521	5.41565	3.8701	-1.35567	4.75378	22.8713	1.73e-06	1.63e-05	6.17e-06	down-regulated
schi20008410	schi20008410	35.439	35.0762	3.60173	7.2477	-2.50107	4.97374	22.8085	1.79e-06	1.68e-05	6.37e-06	down-regulated
schi20064790	schi20064790	53.4104	49.2412	4.49978	5.48262	-3.16405	7.22169	22.762	1.83e-06	1.72e-05	6.52e-06	down-regulated
schi20056600	schi20056600	4.33381	5.65833	0.698591	0	-3.60541	4.02944	22.7489	1.85e-06	1.73e-05	6.55e-06	down-regulated
schi20055040	schi20055040	5.70123	7.19252	1.06848	0.890121	-2.48496	5.02301	22.7403	1.85e-06	1.73e-05	6.56e-06	down-regulated
schi20009610	schi20009610	83.1278	77.265	21.4669	24.8502	-1.59805	6.16021	22.7036	1.89e-06	1.76e-05	6.68e-06	down-regulated
schi20027740	schi20027740	0.669306	0.53778	0	0	-6.52176	0.600122	22.6663	1.93e-06	1.79e-05	6.78e-06	down-regulated
schi20057240	schi20057240	2.65451	1.94234	0	0.312141	-3.29942	3.13217	22.6428	1.95e-06	1.81e-05	6.86e-06	down-regulated
schi20024560	schi20024560	1.45257	1.20087	0	0	-6.63701	1.62711	22.6274	1.97e-06	1.82e-05	6.89e-06	down-regulated
schi20042880	schi20042880	10.6537	7.77815	0.308339	1.23245	-3.36757	5.45512	22.6274	1.97e-06	1.82e-05	6.89e-06	down-regulated
schi20035250	schi20035250	106.614	114.19	42.4856	42.3595	-1.18077	5.23044	22.6249	1.97e-06	1.82e-05	6.89e-06	down-regulated
schi20048570	schi20048570	122.745	220.929	73.2416	62.6808	-1.12116	8.74981	22.6106	1.98e-06	1.83e-05	6.92e-06	down-regulated
schi20021180	schi20021180	44.7177	40.9188	16.1783	18.2967	-1.11918	5.49141	22.5925	2e-06	1.84e-05	6.98e-06	down-regulated
schi20026510	schi20026510	37.8072	32.6099	6.19935	11.2772	-1.81934	4.98144	22.5786	2.02e-06	1.85e-05	7e-06	down-regulated
schi20038520	schi20038520	1.33298	2.9422	0.43534	0.683888	-1.7085	4.42897	22.5727	2.02e-06	1.85e-05	7e-06	down-regulated
schi20037540	schi20037540	9.58782	11.5012	2.92591	4.20377	-1.36579	4.84377	22.5011	2.1e-06	1.91e-05	7.23e-06	down-regulated
schi20039140	schi20039140	190.983	169.79	37.6325	59.5597	-1.70582	8.74773	22.4776	2.13e-06	1.93e-05	7.3e-06	down-regulated
schi20057360	schi20057360	44.2775	49.8662	19.6406	17.3923	-1.14444	6.13071	22.464	2.14e-06	1.94e-05	7.34e-06	down-regulated
schi20046190	schi20046190	0.591619	0.985005	0	0.152591	-3.16495	4.06433	22.425	2.19e-06	1.97e-05	7.48e-06	down-regulated
schi20015860	schi20015860	125.691	99.1008	11.6693	24.3011	-2.46397	8.20499	22.4151	2.2e-06	1.98e-05	7.5e-06	down-regulated
schi20027790	schi20027790	109.662	50.7852	170.582	168.902	1.25321	7.71352	22.4064	2.21e-06	1.98e-05	7.52e-06	up-regulated
schi20050630	schi20050630	95.9909	94.6692	31.3594	32.9004	-1.37359	6.44774	22.4047	2.21e-06	1.98e-05	7.52e-06	down-regulated
schi20065760	schi20065760	1.46287	2.83863	0	0.169194	-4.18953	3.80809	22.3851	2.23e-06	2e-05	7.57e-06	down-regulated
schi20056620	schi20056620	39.086	32.2599	5.34052	6.29633	-2.41213	6.09116	22.33	2.3e-06	2.05e-05	7.75e-06	down-regulated
schi20030040	schi20030040	220.094	192.016	399.984	325.894	1.01065	6.7485	22.3245	2.3e-06	2.05e-05	7.77e-06	up-regulated
schi20064170	schi20064170	62.9455	57.0117	9.13713	14.8712	-2.12556	6.53048	22.2825	2.35e-06	2.09e-05	7.93e-06	down-regulated
schi20028900	schi20028900	26.8101	23.7891	49.0819	42.9769	1.05747	6.61766	22.2668	2.37e-06	2.1e-05	7.97e-06	up-regulated
schi20028010	schi20028010	8.03667	8.83074	2.0845	3.50975	-1.40056	4.19278	22.2101	2.44e-06	2.16e-05	8.19e-06	down-regulated
schi20019210	schi20019210	6.33305	5.0398	0.803034	0.878777	-2.53085	4.92577	22.1592	2.51e-06	2.21e-05	8.37e-06	down-regulated
schi20005590	schi20005590	6.48685	5.90504	0.591978	1.13515	-2.65584	5.78644	22.0629	2.64e-06	2.32e-05	8.79e-06	down-regulated
schi20019380	schi20019380	128.874	106.593	31.2707	34.1439	-1.65909	6.73527	22.0225	2.69e-06	2.36e-05	8.96e-06	down-regulated
schi20035110	schi20035110	32.9307	33.0482	3.22991	3.98622	-2.9742	5.88092	21.9518	2.8e-06	2.45e-05	9.27e-06	down-regulated
schi20044340	schi20044340	6.31154	5.19478	0.425654	0.659015	-3.19256	4.19941	21.9451	2.81e-06	2.45e-05	9.29e-06	down-regulated
schi20033580	schi20033580	15.9072	14.1819	1.7044	3.13187	-2.447	7.34217	21.8478	2.95e-06	2.57e-05	9.74e-06	down-regulated
schi20015870	schi20015870	14.2179	13.6409	0.945463	1.78625	-3.16155	6.4065	21.8423	2.96e-06	2.58e-05	9.76e-06	down-regulated
schi20008310	schi20008310	34.278	35.9569	17.2169	11.7795	-1.07213	5.91402	21.8305	2.98e-06	2.59e-05	9.81e-06	down-regulated
schi20054500	schi20054500	49.4429	53.6348	22.6762	20.5377	-1.05051	5.15224	21.783	3.05e-06	2.65e-05	1e-05	down-regulated
schi20045150	schi20045150	7.87672	6.67586	0.732241	0.756208	-3.07534	4.29023	21.7704	3.07e-06	2.66e-05	1.01e-05	down-regulated
schi20003200	schi20003200	16.6663	14.8363	4.74489	5.58071	-1.41389	4.18275	21.6911	3.2e-06	2.77e-05	1.05e-05	down-regulated
schi20046960	schi20046960	4.32863	1.23814	0	0.343332	-3.79583	2.77683	21.6881	3.21e-06	2.77e-05	1.05e-05	down-regulated
schi20029790	schi20029790	4.67787	6.3168	1.03673	0	-3.10823	3.00539	21.6641	3.25e-06	2.8e-05	1.06e-05	down-regulated
schi20015200	schi20015200	3.87591	4.41618	0.829101	0.662505	-2.24093	3.46737	21.6419	3.29e-06	2.83e-05	1.07e-05	down-regulated
schi20025140	schi20025140	2167.51	1332.65	4636.88	4572.4	1.57509	10.651	21.6196	3.32e-06	2.86e-05	1.08e-05	up-regulated
schi20042100	schi20042100	191.311	151.235	24.9906	36.0952	-2.30232	8.2531	21.5959	3.37e-06	2.89e-05	1.1e-05	down-regulated
schi20043790	schi20043790	10.4414	8.41148	3.64003	3.97296	-1.11215	5.83596	21.5905	3.38e-06	2.89e-05	1.1e-05	down-regulated
schi20032610	schi20032610	2.81976	7.13093	0	1.26054	-2.65871	4.74706	21.5805	3.39e-06	2.91e-05	1.1e-05	down-regulated
schi20060280	schi20060280	6.66747	4.1537	1.62798	1.53657	-1.57058	5.3034	21.5729	3.41e-06	2.91e-05	1.1e-05	down-regulated
schi20013030	schi20013030	169.874	209.974	81.5656	82.6971	-1.00661	9.23991	21.4849	3.57e-06	3.04e-05	1.15e-05	down-regulated
schi20057620	schi20057620	84.4645	74.9958	9.68679	14.619	-2.52629	7.54883	21.4761	3.58e-06	3.05e-05	1.16e-05	down-regulated
schi20035400	schi20035400	72.2905	69.184	21.6252	22.5121	-1.48662	7.01172	21.4688	3.6e-06	3.06e-05	1.16e-05	down-regulated
schi20010360	schi20010360	23.1245	25.9064	8.80037	8.57892	-1.29496	5.24056	21.417	3.69e-06	3.13e-05	1.19e-05	down-regulated
schi20051870	schi20051870	250.026	270.915	549.168	451.479	1.14271	8.03346	21.3935	3.74e-06	3.16e-05	1.2e-05	up-regulated
schi20058170	schi20058170	14.84	11.58	0.867366	1.91387	-3.05101	5.21192	21.3388	3.85e-06	3.25e-05	1.23e-05	down-regulated
schi20036690	schi20036690	41.8119	29.2491	13.4727	10.0839	-1.40244	6.64192	21.334	3.86e-06	3.25e-05	1.23e-05	down-regulated
schi20003960	schi20003960	362.846	307.538	24.6495	46.5872	-3.05304	9.13545	21.2949	3.94e-06	3.31e-05	1.25e-05	down-regulated
schi20056930	schi20056930	2.70115	3.82978	0.150402	0.719698	-2.59196	5.27139	21.2823	3.96e-06	3.33e-05	1.26e-05	down-regulated
schi20040300	schi20040300	0.558754	0.516901	0.209937	0.133505	-1.44548	6.12478	21.2332	4.07e-06	3.4e-05	1.29e-05	down-regulated
schi20051140	schi20051140	9.80954	11.7583	1.59473	1.31515	-2.67509	4.24246	21.2286	4.08e-06	3.41e-05	1.29e-05	down-regulated
schi20037590	schi20037590	11.124	12.1805	2.8907	4.46203	-1.46654	4.69497	21.2274	4.08e-06	3.41e-05	1.29e-05	down-regulated
schi20000880	schi20000880	16.9509	18.34	5.66407	6.38657	-1.35348	5.32122	21.2103	4.12e-06	3.43e-05	1.3e-05	down-regulated
schi20025230	schi20025230	129.951	118.914	28.3917	37.6825	-1.72445	8.50325	21.2062	4.12e-06	3.43e-05	1.3e-05	down-regulated
schi20020210	schi20020210	411.288	358.651	749.796	668.676	1.07373	8.48923	21.2017	4.13e-06	3.43e-05	1.3e-05	up-regulated
schi20007580	schi20007580	41.2163	43.0497	14.7004	18.3835	-1.15281	4.71546	21.1471	4.25e-06	3.52e-05	1.33e-05	down-regulated
schi20041630	schi20041630	4.59347	6.42587	0.478656	0.488314	-3.20332	4.03919	21.1415	4.27e-06	3.53e-05	1.34e-05	down-regulated
schi20064240	schi20064240	525.211	616.856	235.023	235.494	-1.07854	9.29708	21.0947	4.37e-06	3.6e-05	1.37e-05	down-regulated
schi20018970	schi20018970	14.9681	11.7093	26.268	23.0926	1.08067	4.40052	21.0849	4.39e-06	3.62e-05	1.37e-05	up-regulated
schi20063880	schi20063880	255.966	260.185	492.934	416.092	1.01461	6.7075	21.0618	4.45e-06	3.65e-05	1.38e-05	up-regulated
schi20047110	schi20047110	4.99508	3.59569	0.306425	0.918504	-2.62712	7.17664	21.0412	4.5e-06	3.68e-05	1.39e-05	down-regulated
schi20035010	schi20035010	6.64266	4.82126	0	1.06755	-3.24063	3.63405	21.0369	4.51e-06	3.68e-05	1.4e-05	down-regulated
schi20000810	schi20000810	54.4275	64.7514	14.339	24.094	-1.43371	5.13465	21.0069	4.58e-06	3.73e-05	1.41e-05	down-regulated
schi20015080	schi20015080	68.6001	81.9543	4.11171	5.70816	-3.7379	5.20481	20.983	4.63e-06	3.76e-05	1.43e-05	down-regulated
schi20004630	schi20004630	84.5531	95.816	4.46022	6.7113	-3.80987	7.26764	20.9785	4.64e-06	3.76e-05	1.43e-05	down-regulated
schi20067350	schi20067350	8.57087	12.0638	3.30531	4.24825	-1.24543	4.74968	20.9093	4.82e-06	3.89e-05	1.48e-05	down-regulated
schi20034170	schi20034170	64.1672	9.3235	1.22737	2.26945	-4.2346	6.42549	20.8688	4.92e-06	3.97e-05	1.51e-05	down-regulated
schi20048280	schi20048280	31.0653	23.0503	3.38337	5.58932	-2.39015	5.36485	20.805	5.08e-06	4.09e-05	1.55e-05	down-regulated
schi20033320	schi20033320	81.4887	97.2415	27.2068	44.5341	-1.11968	5.35152	20.7759	5.16e-06	4.14e-05	1.57e-05	down-regulated
schi20063030	schi20063030	13.2752	10.6132	26.8922	22.1375	1.22823	6.58199	20.7701	5.18e-06	4.15e-05	1.57e-05	up-regulated
schi20048730	schi20048730	14.7642	11.4624	0.328966	1.79092	-3.39814	5.24952	20.7632	5.2e-06	4.16e-05	1.58e-05	down-regulated
schi20063400	schi20063400	2.76447	3.03499	0	0.565142	-3.12173	4.69321	20.6992	5.37e-06	4.29e-05	1.63e-05	down-regulated
schi20060630	schi20060630	79.1284	55.5735	411.564	238.011	2.45968	7.00863	20.6985	5.38e-06	4.29e-05	1.63e-05	up-regulated
schi20028060	schi20028060	22.4625	20.1493	2.6452	5.08296	-2.27145	7.55201	20.6893	5.4e-06	4.3e-05	1.63e-05	down-regulated
schi20059440	schi20059440	28.7508	20.5195	2.40123	5.36617	-2.46826	5.47285	20.5968	5.67e-06	4.5e-05	1.7e-05	down-regulated
schi20017040	schi20017040	39.1884	35.8049	3.13586	11.1996	-2.20652	6.50704	20.5898	5.69e-06	4.51e-05	1.71e-05	down-regulated
schi20045840	schi20045840	21.4373	20.7816	3.0622	4.4247	-2.29417	5.34364	20.5342	5.86e-06	4.63e-05	1.75e-05	down-regulated
schi20038780	schi20038780	6.66525	6.52416	15.5328	15.0018	1.3984	4.31659	20.4331	6.18e-06	4.86e-05	1.84e-05	up-regulated
schi20038720	schi20038720	68.0741	60.4852	15.899	24.9873	-1.46383	5.23423	20.4052	6.27e-06	4.93e-05	1.87e-05	down-regulated
schi20002380	schi20002380	3.3253	5.11308	10.2547	11.4407	1.54976	4.56929	20.3807	6.35e-06	4.98e-05	1.89e-05	up-regulated
schi20034980	schi20034980	24.8363	26.415	49.6481	41.7927	1.03433	5.68988	20.2966	6.63e-06	5.19e-05	1.97e-05	up-regulated
schi20065080	schi20065080	13.7696	17.9643	5.05426	6.8846	-1.2078	5.17674	20.2948	6.64e-06	5.19e-05	1.97e-05	down-regulated
schi20061880	schi20061880	45.0461	42.1171	3.19564	8.1845	-2.7505	7.87085	20.2456	6.81e-06	5.32e-05	2.02e-05	down-regulated
schi20042010	schi20042010	38.821	29.8814	14.3008	12.9849	-1.14308	5.3638	20.218	6.91e-06	5.39e-05	2.04e-05	down-regulated
schi20029530	schi20029530	5.50666	5.24151	0.216097	0.896453	-3.05266	5.98855	20.2032	6.96e-06	5.43e-05	2.06e-05	down-regulated
schi20024790	schi20024790	3.19932	2.65452	0	0	-8.01898	3.77214	20.1843	7.03e-06	5.47e-05	2.07e-05	down-regulated
schi20055090	schi20055090	4.16266	2.25573	0.447724	0.505962	-2.47663	3.41863	20.129	7.24e-06	5.63e-05	2.13e-05	down-regulated
schi20014770	schi20014770	515.051	473.334	65.9439	121.79	-2.21171	9.26947	20.1259	7.25e-06	5.63e-05	2.13e-05	down-regulated
schi20017560	schi20017560	4.09328	5.11285	0.889467	1.87825	-1.5291	3.69863	20.0283	7.63e-06	5.91e-05	2.24e-05	down-regulated
schi20048910	schi20048910	31.6353	46.1967	58.4346	80.4803	1.03321	5.23631	20.0083	7.71e-06	5.97e-05	2.26e-05	up-regulated
schi20036600	schi20036600	11.3601	8.67921	2.35164	1.84928	-2.04623	3.2682	19.9913	7.78e-06	6e-05	2.28e-05	down-regulated
schi20053470	schi20053470	5.12148	3.4325	0.456743	0.826582	-2.55948	6.90353	19.9219	8.07e-06	6.22e-05	2.36e-05	down-regulated
schi20020310	schi20020310	34.3525	41.1554	82.5286	69.8945	1.21396	5.75446	19.91	8.12e-06	6.24e-05	2.36e-05	up-regulated
schi20039720	schi20039720	4.55552	8.62886	1.04511	1.1536	-2.31552	3.44159	19.9086	8.12e-06	6.24e-05	2.36e-05	down-regulated
schi20051570	schi20051570	19.5749	22.6769	36.1464	37.5878	1.00145	5.18273	19.8851	8.22e-06	6.3e-05	2.39e-05	up-regulated
schi20050310	schi20050310	16.0524	17.991	3.95373	4.89512	-1.73873	4.88338	19.8841	8.23e-06	6.3e-05	2.39e-05	down-regulated
schi20007570	schi20007570	12.3563	13.8101	3.37552	3.89197	-1.64754	4.37019	19.8493	8.38e-06	6.4e-05	2.43e-05	down-regulated
schi20046110	schi20046110	7.06381	7.73129	1.25826	1.52268	-2.17975	5.20062	19.838	8.43e-06	6.42e-05	2.43e-05	down-regulated
schi20022750	schi20022750	82.0234	68.7171	13.6955	18.3892	-2.02921	5.0916	19.741	8.87e-06	6.73e-05	2.55e-05	down-regulated
schi20042530	schi20042530	6.54023	5.27012	1.16103	0.997705	-2.22803	4.34206	19.741	8.87e-06	6.73e-05	2.55e-05	down-regulated
schi20046170	schi20046170	3.31167	3.39723	0	0	-8.14917	3.10946	19.7233	8.95e-06	6.78e-05	2.57e-05	down-regulated
schi20020020	schi20020020	9.2055	9.3476	4.13012	3.36458	-1.09989	4.73892	19.6941	9.09e-06	6.88e-05	2.61e-05	down-regulated
schi20052490	schi20052490	3.53065	4.34106	0	0.958932	-2.84703	3.95426	19.6892	9.11e-06	6.89e-05	2.61e-05	down-regulated
schi20030310	schi20030310	31.289	30.7148	6.94977	7.3086	-1.91843	5.02328	19.638	9.36e-06	7.07e-05	2.68e-05	down-regulated
schi20054570	schi20054570	1.17008	3.04957	0	0	-6.84049	3.60871	19.5624	9.74e-06	7.3e-05	2.77e-05	down-regulated
schi20051270	schi20051270	64.6355	51.205	18.8357	26.0841	-1.17726	6.54061	19.5616	9.74e-06	7.3e-05	2.77e-05	down-regulated
schi20059260	schi20059260	3.29665	3.66362	0.534191	0	-3.25735	4.26477	19.5346	9.88e-06	7.39e-05	2.8e-05	down-regulated
schi20003700	schi20003700	4.08532	4.54764	0.972053	0.811028	-2.0311	5.23914	19.5022	1e-05	7.51e-05	2.85e-05	down-regulated
schi20066090	schi20066090	38.6759	30.9543	7.68985	10.949	-1.71698	5.05839	19.4686	1.02e-05	7.62e-05	2.89e-05	down-regulated
schi20000830	schi20000830	6.09745	11.8479	2.30732	2.50805	-1.6696	3.96971	19.4433	1.04e-05	7.7e-05	2.92e-05	down-regulated
schi20036160	schi20036160	46.6008	40.0142	16.2196	17.333	-1.1759	6.15335	19.4057	1.06e-05	7.84e-05	2.97e-05	down-regulated
schi20057840	schi20057840	10.4297	11.015	17.0234	21.5206	1.03653	5.0769	19.3644	1.08e-05	8e-05	3.03e-05	up-regulated
schi20005770	schi20005770	80.8699	78.8289	29.6055	31.9487	-1.18137	7.69206	19.3397	1.09e-05	8.1e-05	3.07e-05	down-regulated
schi20047200	schi20047200	42.9878	43.056	5.06023	9.68846	-2.3529	6.87861	19.3271	1.1e-05	8.14e-05	3.08e-05	down-regulated
schi20045540	schi20045540	15.1073	13.3221	4.24665	5.92235	-1.29023	4.31021	19.3232	1.1e-05	8.15e-05	3.09e-05	down-regulated
schi20018910	schi20018910	8.18982	11.1102	0.810422	0.753379	-3.39632	5.58244	19.1512	1.21e-05	8.89e-05	3.37e-05	down-regulated
schi20031580	schi20031580	14.6333	13.5169	1.53309	2.20364	-2.71392	5.71939	19.1245	1.22e-05	9e-05	3.41e-05	down-regulated
schi20016840	schi20016840	40.2183	34.3855	4.41484	10.1249	-2.17891	6.53247	19.0963	1.24e-05	9.13e-05	3.46e-05	down-regulated
schi20010300	schi20010300	12.0143	14.131	2.59228	2.05084	-2.2534	4.96699	19.0683	1.26e-05	9.24e-05	3.5e-05	down-regulated
schi20006330	schi20006330	16.0382	8.0236	0.320544	0.640887	-4.21711	3.70459	19.0681	1.26e-05	9.24e-05	3.5e-05	down-regulated
schi20042540	schi20042540	20.5532	16.8912	3.65177	4.42942	-1.94852	4.73904	19.057	1.27e-05	9.28e-05	3.52e-05	down-regulated
schi20056680	schi20056680	20.4747	26.9922	7.27834	7.29243	-1.49404	5.36458	19.0455	1.28e-05	9.31e-05	3.53e-05	down-regulated
schi20061020	schi20061020	7.52519	5.98579	2.52462	2.46544	-1.24139	4.74352	19.0056	1.3e-05	9.5e-05	3.6e-05	down-regulated
schi20034830	schi20034830	45.4427	35.3673	4.75944	6.6953	-2.61997	5.75233	18.9868	1.32e-05	9.58e-05	3.63e-05	down-regulated
schi20050940	schi20050940	6.1765	6.66995	1.2028	1.71107	-1.89237	4.54683	18.9805	1.32e-05	9.6e-05	3.64e-05	down-regulated
schi20051660	schi20051660	18.0005	15.9437	6.71477	3.81156	-1.47366	3.26102	18.932	1.35e-05	9.83e-05	3.72e-05	down-regulated
schi20035870	schi20035870	14.1065	15.2828	24.481	29.4388	1.07016	5.09788	18.8136	1.44e-05	0.000103759	3.93e-05	up-regulated
schi20025150	schi20025150	49.5556	32.1338	68.7123	82.4427	1.06766	6.0001	18.7952	1.46e-05	0.00010465	3.97e-05	up-regulated
schi20026930	schi20026930	5.79385	9.16515	2.24243	1.27347	-1.84557	4.10602	18.7575	1.48e-05	0.000106512	4.04e-05	down-regulated
schi20044940	schi20044940	23.0254	26.3414	11.1728	6.92482	-1.23859	4.67625	18.7423	1.5e-05	0.000107141	4.06e-05	down-regulated
schi20022050	schi20022050	27.506	21.8462	2.25689	4.2037	-2.72264	5.5387	18.7244	1.51e-05	0.000108024	4.09e-05	down-regulated
schi20062940	schi20062940	39.3206	33.6415	13.0026	15.4182	-1.1705	5.37833	18.7175	1.52e-05	0.000108301	4.1e-05	down-regulated
schi20033080	schi20033080	7.78774	16.6525	3.56758	4.62212	-1.35783	5.95897	18.6821	1.54e-05	0.000110208	4.18e-05	down-regulated
schi20047080	schi20047080	158.226	148.84	26.7596	46.2066	-1.88445	7.94001	18.6174	1.6e-05	0.000113766	4.31e-05	down-regulated
schi20067700	schi20067700	93.9723	153.333	20.3354	14.7924	-2.59515	6.8438	18.5718	1.64e-05	0.000116273	4.41e-05	down-regulated
schi20010480	schi20010480	0.433711	0	5.93831	4.27563	4.67927	1.56868	18.5671	1.64e-05	0.000116391	4.41e-05	up-regulated
schi20005240	schi20005240	104.043	99.998	15.7763	16.9965	-2.43808	5.78319	18.5638	1.64e-05	0.000116391	4.41e-05	down-regulated
schi20029770	schi20029770	10.1922	12.7125	4.09564	5.76523	-1.01605	4.91183	18.5457	1.66e-05	0.000117245	4.44e-05	down-regulated
schi20047990	schi20047990	4.02731	3.53211	0	1.64616	-2.01438	5.66121	18.5343	1.67e-05	0.000117822	4.46e-05	down-regulated
schi20050510	schi20050510	1.74849	1.9348	0.089209	0.269165	-3.04041	5.27164	18.4454	1.75e-05	0.000123057	4.66e-05	down-regulated
schi20066130	schi20066130	3.14373	5.47272	0.952701	0.833351	-2.00756	4.93325	18.4211	1.77e-05	0.000124374	4.71e-05	down-regulated
schi20063590	schi20063590	16.5103	25.538	0.878364	3.11751	-3.04147	1.31667	18.4046	1.79e-05	0.000125192	4.74e-05	down-regulated
schi20043020	schi20043020	25.1215	22.5489	5.19053	10.2197	-1.43717	5.09263	18.3493	1.84e-05	0.000128513	4.87e-05	down-regulated
schi20040430	schi20040430	19.0492	15.8824	0.659404	2.795	-3.15805	5.25605	18.3486	1.84e-05	0.000128513	4.87e-05	down-regulated
schi20048980	schi20048980	63.7748	56.5212	12.9659	13.0778	-2.01638	6.11099	18.3281	1.86e-05	0.000129495	4.91e-05	down-regulated
schi20031570	schi20031570	11.0005	8.35293	1.18716	3.02693	-2.01089	5.20517	18.2756	1.91e-05	0.000132836	5.03e-05	down-regulated
schi20059320	schi20059320	28.3666	24.2138	8.58377	10.1099	-1.30257	5.18178	18.2646	1.92e-05	0.000133462	5.06e-05	down-regulated
schi20059960	schi20059960	61.7364	58.6855	21.5302	24.5699	-1.19022	5.60691	18.2593	1.93e-05	0.000133696	5.07e-05	down-regulated
schi20037630	schi20037630	432.266	438.56	855.882	827.014	1.14688	9.70052	18.255	1.93e-05	0.000133856	5.07e-05	up-regulated
schi20010430	schi20010430	3.39123	3.32125	0.686115	0.920248	-1.85176	3.84269	18.225	1.96e-05	0.000135699	5.14e-05	down-regulated
schi20033100	schi20033100	68.7394	68.0242	4.92433	10.3236	-2.95654	5.95705	18.1944	1.99e-05	0.000137756	5.22e-05	down-regulated
schi20010790	schi20010790	12.2841	19.2793	7.15689	5.49636	-1.10914	5.02122	18.0953	2.1e-05	0.000144359	5.47e-05	down-regulated
schi20019570	schi20019570	21.6	35.0975	8.3783	8.28206	-1.55503	5.27265	18.0901	2.11e-05	0.000144458	5.47e-05	down-regulated
schi20050040	schi20050040	51.4984	40.4731	101.548	84.0888	1.20202	4.23604	17.9601	2.26e-05	0.000153715	5.83e-05	up-regulated
schi20053660	schi20053660	25.9548	28.3452	11.5664	11.3238	-1.04141	4.94028	17.9351	2.29e-05	0.000155485	5.89e-05	down-regulated
schi20044970	schi20044970	29.0477	36.7964	61.7127	58.8488	1.07425	4.99306	17.9344	2.29e-05	0.000155485	5.89e-05	up-regulated
schi20058540	schi20058540	5.43283	4.96359	1.5514	0.726538	-1.92388	3.16439	17.8335	2.41e-05	0.000163275	6.19e-05	down-regulated
schi20031090	schi20031090	19.5041	28.0271	8.52642	11.0008	-1.07818	5.52843	17.8183	2.43e-05	0.000164418	6.23e-05	down-regulated
schi20053400	schi20053400	0.947621	3.38978	0	0.232794	-3.57246	0.997854	17.7852	2.47e-05	0.000166966	6.33e-05	down-regulated
schi20012780	schi20012780	3.68667	4.66249	1.13133	0.188496	-2.43666	3.92184	17.7463	2.52e-05	0.000169909	6.44e-05	down-regulated
schi20030820	schi20030820	31.7249	28.5117	10.8177	10.1842	-1.32374	4.95323	17.7461	2.52e-05	0.000169909	6.44e-05	down-regulated
schi20052510	schi20052510	21.3151	23.2702	5.05803	5.49114	-1.87556	4.96709	17.7335	2.54e-05	0.000170869	6.48e-05	down-regulated
schi20016450	schi20016450	2.70738	3.74053	0.085007	0.221147	-4.03151	4.82981	17.726	2.55e-05	0.000171365	6.49e-05	down-regulated
schi20061180	schi20061180	5.49818	1.83905	0.097628	0.195195	-4.25393	2.88366	17.7007	2.59e-05	0.000173486	6.57e-05	down-regulated
schi20035050	schi20035050	867.118	720.634	122.699	203.383	-2.10146	11.3926	17.6861	2.61e-05	0.000174298	6.61e-05	down-regulated
schi20041970	schi20041970	67.028	67.5231	15.8319	22.4118	-1.62298	7.17209	17.5933	2.74e-05	0.000182462	6.91e-05	down-regulated
schi20066260	schi20066260	15.8809	16.1323	1.94407	2.40517	-2.65094	4.54558	17.5559	2.79e-05	0.000185708	7.04e-05	down-regulated
schi20050450	schi20050450	18.4578	16.8866	2.18152	2.5809	-2.69915	6.17238	17.5349	2.82e-05	0.000187579	7.11e-05	down-regulated
schi20034180	schi20034180	94.1992	67.6447	21.8504	38.2917	-1.25033	5.43434	17.5308	2.83e-05	0.000187612	7.11e-05	down-regulated
schi20065730	schi20065730	21.1663	22.7639	6.64034	11.0415	-1.12006	6.62353	17.5281	2.83e-05	0.00018769	7.11e-05	down-regulated
schi20008710	schi20008710	84.149	89.2969	37.5097	30.79	-1.14335	6.03522	17.5243	2.84e-05	0.000187876	7.12e-05	down-regulated
schi20034640	schi20034640	11.6568	7.28229	2.37742	1.19792	-2.21457	3.79602	17.505	2.87e-05	0.000189607	7.19e-05	down-regulated
schi20034770	schi20034770	17.7553	16.1562	3.41667	5.75714	-1.68296	3.81281	17.4331	2.98e-05	0.00019672	7.45e-05	down-regulated
schi20053260	schi20053260	37.5142	23.5115	5.85154	5.58819	-2.22239	6.53183	17.4221	2.99e-05	0.000197665	7.49e-05	down-regulated
schi20017190	schi20017190	113.842	105.146	19.5614	23.2469	-2.16375	8.28331	17.3996	3.03e-05	0.000199423	7.56e-05	down-regulated
schi20027400	schi20027400	0.185452	0.173759	0	0	-6.93054	2.39072	17.3811	3.06e-05	0.000200377	7.59e-05	down-regulated
schi20024080	schi20024080	15.5352	13.7348	4.85171	4.6151	-1.42926	3.8018	17.3736	3.07e-05	0.000200769	7.61e-05	down-regulated
schi20033220	schi20033220	4.32186	3.03797	16.0401	13.3312	2.18293	3.84919	17.3627	3.09e-05	0.000201501	7.64e-05	up-regulated
schi20006360	schi20006360	3.31919	2.74726	0.26628	0.60617	-2.58086	5.7297	17.3611	3.09e-05	0.000201501	7.64e-05	down-regulated
schi20011240	schi20011240	0.754366	1.94418	4.42553	4.64387	1.90974	3.13246	17.3404	3.12e-05	0.000203505	7.71e-05	up-regulated
schi20013070	schi20013070	6.66608	5.307	1.9014	2.2223	-1.3461	3.66347	17.3198	3.16e-05	0.000205121	7.77e-05	down-regulated
schi20056840	schi20056840	15.01	12.0319	2.11106	4.32959	-1.87821	6.18291	17.2955	3.2e-05	0.000207357	7.86e-05	down-regulated
schi20044520	schi20044520	177.337	145.307	18.5158	37.3837	-2.34802	8.4597	17.2575	3.26e-05	0.000211332	8.01e-05	down-regulated
schi20033830	schi20033830	28.6315	23.066	2.34043	6.40763	-2.38473	6.57892	17.2505	3.28e-05	0.000211617	8.02e-05	down-regulated
schi20062630	schi20062630	34.3523	28.2297	8.16046	8.13459	-1.74888	5.36095	17.2494	3.28e-05	0.000211617	8.02e-05	down-regulated
schi20037570	schi20037570	346.205	351.689	97.796	113.949	-1.52539	6.87181	17.231	3.31e-05	0.000213265	8.08e-05	down-regulated
schi20003360	schi20003360	3.20441	5.94976	1.34429	0.939388	-1.75921	4.28828	17.1962	3.37e-05	0.000216576	8.21e-05	down-regulated
schi20059880	schi20059880	33.1696	37.0696	12.195	14.3463	-1.20235	7.22471	17.1841	3.39e-05	0.000217514	8.24e-05	down-regulated
schi20026710	schi20026710	6.89505	12.1633	3.59224	1.95073	-1.55424	3.67787	17.1259	3.5e-05	0.000223654	8.48e-05	down-regulated
schi20004470	schi20004470	7.56102	4.31016	0.565195	0.70686	-3.00643	6.20896	17.1136	3.52e-05	0.000224794	8.52e-05	down-regulated
schi20004900	schi20004900	4.43461	7.79551	1.68665	2.21318	-1.43465	4.43406	17.045	3.65e-05	0.000232486	8.81e-05	down-regulated
schi20033560	schi20033560	10.5806	15.2038	5.05403	4.87074	-1.16149	3.95311	17.0173	3.7e-05	0.000235229	8.91e-05	down-regulated
schi20012250	schi20012250	30.3061	27.8815	10.9174	14.5977	-1.00039	7.59364	16.9813	3.77e-05	0.000238794	9.05e-05	down-regulated
schi20013950	schi20013950	21.1538	17.1811	36.5633	31.7367	1.02472	4.70762	16.9797	3.78e-05	0.000238794	9.05e-05	up-regulated
schi20033350	schi20033350	3.13693	2.71739	0	0	-7.95292	3.48186	16.9797	3.78e-05	0.000238794	9.05e-05	down-regulated
schi20045520	schi20045520	217.297	205.082	31.8315	60.3511	-2.0097	9.674	16.9406	3.86e-05	0.000243527	9.23e-05	down-regulated
schi20043880	schi20043880	34.7537	22.5584	6.67758	5.17836	-2.07818	4.53225	16.9355	3.87e-05	0.000243955	9.24e-05	down-regulated
schi20035220	schi20035220	28.7054	31.7405	12.7352	7.93105	-1.33815	5.79186	16.9246	3.89e-05	0.000245125	9.29e-05	down-regulated
schi20023550	schi20023550	21.7069	25.8843	44.4969	44.7617	1.10517	5.83762	16.9207	3.9e-05	0.000245397	9.3e-05	up-regulated
schi20046120	schi20046120	1.35519	2.75884	0.160273	0.605047	-2.13908	1.57337	16.9132	3.91e-05	0.000246135	9.33e-05	down-regulated
schi20046980	schi20046980	2.00515	1.98434	0	0.322179	-3.36572	3.18613	16.8829	3.98e-05	0.000249151	9.44e-05	down-regulated
schi20058570	schi20058570	9.23244	11.0766	4.68163	3.87147	-1.03834	5.39217	16.8587	4.03e-05	0.000251863	9.54e-05	down-regulated
schi20046330	schi20046330	91.0701	73.8797	15.2051	19.8379	-2.04558	6.84157	16.8395	4.07e-05	0.000253942	9.62e-05	down-regulated
schi20026530	schi20026530	3.67118	2.91218	0.176446	0.617367	-2.78441	3.44595	16.789	4.18e-05	0.000260311	9.86e-05	down-regulated
schi20006010	schi20006010	228.25	169.824	28.7777	44.074	-2.2656	7.02802	16.7302	4.31e-05	0.000267498	0.000101369	down-regulated
schi20021490	schi20021490	6.97885	8.62542	2.32315	3.11564	-1.31018	4.77595	16.7229	4.33e-05	0.000268269	0.000101662	down-regulated
schi20068150	schi20068150	14.448	21.1874	2.36205	0.854516	-3.06949	4.19209	16.712	4.35e-05	0.000269572	0.000102156	down-regulated
schi20060620	schi20060620	19.6037	19.7429	158.343	85.9341	2.83521	6.24503	16.6756	4.43e-05	0.000274117	0.000103878	up-regulated
schi20009030	schi20009030	145.291	143.931	12.6638	23.222	-2.82078	8.07841	16.6753	4.44e-05	0.000274117	0.000103878	down-regulated
schi20054150	schi20054150	13.1434	19.5343	7.37496	6.68741	-1.00276	4.95112	16.6749	4.44e-05	0.000274117	0.000103878	down-regulated
schi20024170	schi20024170	19.5886	17.6847	5.18663	5.69771	-1.58071	3.76537	16.6623	4.47e-05	0.000275535	0.000104415	down-regulated
schi20001200	schi20001200	33.0253	32.2902	10.1542	15.6708	-1.14943	6.04317	16.6616	4.47e-05	0.000275535	0.000104415	down-regulated
schi20040540	schi20040540	9.79244	10.5068	0.36146	1.85692	-2.98672	5.47241	16.5947	4.63e-05	0.000284895	0.000107962	down-regulated
schi20039160	schi20039160	6.87896	6.37053	0.947008	1.79213	-2.03798	3.23846	16.5883	4.64e-05	0.000285604	0.000108231	down-regulated
schi20068100	schi20068100	6.18175	8.42139	1.91214	2.33746	-1.57376	3.83576	16.5546	4.73e-05	0.000290185	0.000109967	down-regulated
schi20009910	schi20009910	61.9862	52.889	11.1224	13.8736	-2.01335	7.63513	16.549	4.74e-05	0.000290775	0.00011019	down-regulated
schi20037980	schi20037980	47.5552	40.406	15.8937	22.0767	-1.02324	4.88642	16.545	4.75e-05	0.000291106	0.000110316	down-regulated
schi20038210	schi20038210	1268.84	1488.57	2580	2355.67	1.04216	10.5391	16.5116	4.84e-05	0.000295735	0.00011207	up-regulated
schi20004540	schi20004540	26.5165	25.9757	51.9183	51.3353	1.16641	5.11893	16.4871	4.9e-05	0.000299196	0.000113382	up-regulated
schi20007310	schi20007310	0.693889	0.570909	0	0	-5.93862	1.46055	16.4168	5.08e-05	0.000309195	0.000117171	down-regulated
schi20060440	schi20060440	10.2368	6.263	0.407903	1.79421	-2.71562	5.31916	16.2769	5.47e-05	0.00033076	0.000125343	down-regulated
schi20001670	schi20001670	13.4814	21.4047	6.35837	8.13392	-1.0575	5.96939	16.2473	5.56e-05	0.00033505	0.000126969	down-regulated
schi20056380	schi20056380	16.1974	6.38073	2.27381	1.08351	-2.45768	4.69435	16.2371	5.59e-05	0.000336558	0.00012754	down-regulated
schi20006270	schi20006270	78.3406	92.5984	30.9871	32.3382	-1.23105	6.18318	16.2173	5.65e-05	0.000339787	0.000128764	down-regulated
schi20054970	schi20054970	7.61766	3.4955	0.978399	0.663078	-2.48046	2.40949	16.2146	5.66e-05	0.000339959	0.000128829	down-regulated
schi20036450	schi20036450	16.2657	24.0624	6.93654	10.0279	-1.04629	5.13587	16.2106	5.67e-05	0.000340356	0.000128979	down-regulated
schi20055460	schi20055460	14.0286	16.1049	6.52399	4.32684	-1.25673	4.63463	16.1896	5.73e-05	0.000343528	0.000130182	down-regulated
schi20036880	schi20036880	3.15135	4.99905	0.515466	0.518761	-2.74929	1.61321	16.1794	5.76e-05	0.00034508	0.000130769	down-regulated
schi20016220	schi20016220	1.51217	5.13017	0	0	-7.39037	1.78668	16.1687	5.79e-05	0.000346192	0.000131191	down-regulated
schi20002220	schi20002220	30.7555	38.15	67.4352	64.2286	1.13532	4.66461	16.1682	5.8e-05	0.000346192	0.000131191	up-regulated
schi20003620	schi20003620	14.4175	18.757	31.0536	29.3645	1.06336	5.0462	16.0698	6.1e-05	0.000363112	0.000137603	up-regulated
schi20023620	schi20023620	10.2292	13.9392	5.60411	4.40598	-1.06072	5.37792	16.0205	6.27e-05	0.000371586	0.000140814	down-regulated
schi20040560	schi20040560	390.014	374.079	124.918	143.179	-1.31701	6.61707	16.0056	6.32e-05	0.000374188	0.0001418	down-regulated
schi20023350	schi20023350	6.82913	10.215	3.06132	2.59533	-1.36665	3.59322	16.0012	6.33e-05	0.000374735	0.000142007	down-regulated
schi20032680	schi20032680	17.816	15.6183	1.75064	1.61926	-3.1128	4.77168	15.9968	6.34e-05	0.000375259	0.000142206	down-regulated
schi20056300	schi20056300	32.6223	30.7408	10.6556	12.4471	-1.26375	6.01393	15.9545	6.49e-05	0.000382047	0.000144778	down-regulated
schi20034740	schi20034740	46.122	44.6139	83.1926	87.1924	1.1014	4.36264	15.9276	6.58e-05	0.000387163	0.000146717	up-regulated
schi20040890	schi20040890	6.84187	8.45105	2.9522	2.21367	-1.35153	4.3071	15.9166	6.62e-05	0.000388738	0.000147314	down-regulated
schi20030990	schi20030990	2.27336	2.29229	0.38329	0.506495	-2.16242	7.31306	15.8367	6.9e-05	0.000402632	0.000152579	down-regulated
schi20039400	schi20039400	17.5399	23.9794	8.45981	8.48989	-1.08367	4.92013	15.834	6.91e-05	0.000402808	0.000152646	down-regulated
schi20009340	schi20009340	33.5858	29.0879	9.60885	10.9048	-1.41275	5.86239	15.8182	6.97e-05	0.000405177	0.000153544	down-regulated
schi20019150	schi20019150	0.560008	0.643555	0.064989	0.192132	-1.97611	6.34286	15.7865	7.09e-05	0.00041094	0.000155727	down-regulated
schi20043530	schi20043530	6.85131	9.17759	2.54507	3.21272	-1.27723	4.16263	15.7827	7.11e-05	0.00041141	0.000155906	down-regulated
schi20010580	schi20010580	130.035	110.595	14.137	26.74	-2.37548	8.5943	15.7785	7.12e-05	0.000411597	0.000155976	down-regulated
schi20063520	schi20063520	12.6982	16.4361	2.55512	3.94048	-1.96706	4.12047	15.7577	7.2e-05	0.000414341	0.000157016	down-regulated
schi20009160	schi20009160	0.317102	0	11.6114	9.47438	5.77554	2.73126	15.7553	7.21e-05	0.000414369	0.000157027	up-regulated
schi20036800	schi20036800	7.2572	5.31222	1.47206	0.682569	-2.29753	2.23015	15.7499	7.23e-05	0.000414966	0.000157253	down-regulated
schi20042980	schi20042980	0.7699	0.720757	0	0.182027	-2.81492	4.02912	15.6748	7.52e-05	0.000430651	0.000163197	down-regulated
schi20042610	schi20042610	172.414	159.008	26.5087	44.8999	-2.02618	7.90229	15.6557	7.6e-05	0.000434292	0.000164577	down-regulated
schi20027780	schi20027780	108.825	104.45	40.696	42.6711	-1.15954	6.48566	15.6294	7.7e-05	0.000439618	0.000166595	down-regulated
schi20009400	schi20009400	601.406	554.002	1047.75	991.262	1.01291	9.39302	15.6087	7.79e-05	0.000444073	0.000168283	up-regulated
schi20061980	schi20061980	2.74814	0.872214	0	0	-7.78727	1.00433	15.6009	7.82e-05	0.000445136	0.000168686	down-regulated
schi20006490	schi20006490	3.4525	2.95286	0.16145	0.524814	-2.95595	4.97073	15.599	7.83e-05	0.000445204	0.000168712	down-regulated
schi20055410	schi20055410	298.049	289.373	47.5348	63.8872	-2.20659	7.59099	15.526	8.14e-05	0.000461138	0.00017475	down-regulated
schi20059680	schi20059680	5.48622	8.54872	2.98128	2.4277	-1.16234	5.74879	15.5099	8.21e-05	0.000464201	0.000175911	down-regulated
schi20057660	schi20057660	4.93402	5.0924	0.985252	1.86033	-1.61347	3.6442	15.5087	8.21e-05	0.000464201	0.000175911	down-regulated
schi20026200	schi20026200	1.72616	2.29607	0.433235	0.582795	-1.75523	4.57867	15.4956	8.27e-05	0.000467027	0.000176982	down-regulated
schi20014440	schi20014440	0.651079	0.564396	0	0	-6.581	0.514615	15.494	8.28e-05	0.000467027	0.000176982	down-regulated
schi20046870	schi20046870	0.436231	2.53033	0	0	-6.06125	0.981571	15.4756	8.36e-05	0.00047079	0.000178408	down-regulated
schi20022850	schi20022850	39.218	40.0924	14.23	19.0518	-1.06023	5.21174	15.4428	8.5e-05	0.0004778	0.000181064	down-regulated
schi20032030	schi20032030	68.4649	54.2321	4.63368	8.02501	-3.08479	5.08001	15.4218	8.6e-05	0.000481921	0.000182626	down-regulated
schi20067720	schi20067720	2.32911	2.30143	0.295887	0	-3.10395	3.86057	15.3991	8.7e-05	0.000485783	0.00018409	down-regulated
schi20047090	schi20047090	8.29857	8.03495	1.62934	2.61142	-1.72326	3.06576	15.3988	8.7e-05	0.000485783	0.00018409	down-regulated
schi20000070	schi20000070	202.706	176.966	26.3368	37.7872	-2.37784	7.36236	15.3797	8.79e-05	0.000490287	0.000185796	down-regulated
schi20043380	schi20043380	23.8168	19.8502	2.86865	7.08223	-1.95438	5.73478	15.3682	8.85e-05	0.000492865	0.000186773	down-regulated
schi20067900	schi20067900	11.3099	13.2175	3.46719	3.36229	-1.63876	5.00027	15.3003	9.17e-05	0.000508764	0.000192798	down-regulated
schi20062270	schi20062270	1.8294	1.3012	0.351281	0	-2.90024	3.19767	15.267	9.33e-05	0.000516961	0.000195905	down-regulated
schi20059020	schi20059020	32.3219	19.144	7.16364	10.0204	-1.39913	4.25575	15.2506	9.41e-05	0.000521019	0.000197442	down-regulated
schi20019310	schi20019310	9.39705	7.5613	30.7869	23.5944	1.85858	2.38886	15.2476	9.43e-05	0.000521422	0.000197595	up-regulated
schi20064480	schi20064480	0.279933	0.786852	0	0	-6.88022	1.66348	15.241	9.46e-05	0.0005228	0.000198118	down-regulated
schi20050050	schi20050050	17.0875	9.99382	30.0592	28.0856	1.28901	3.46929	15.2355	9.49e-05	0.000523614	0.000198426	up-regulated
schi20043290	schi20043290	63.2627	59.2306	8.08593	13.6419	-2.30627	6.29375	15.2319	9.51e-05	0.00052404	0.000198587	down-regulated
schi20056140	schi20056140	381.461	348.089	88.7764	130.396	-1.54756	8.48189	15.2227	9.55e-05	0.00052571	0.00019922	down-regulated
schi20059620	schi20059620	8.5341	11.5793	4.63922	2.83911	-1.20336	4.99522	15.2077	9.63e-05	0.000529029	0.000200478	down-regulated
schi20041130	schi20041130	20.1167	22.4383	3.70772	6.24761	-1.89098	4.68209	15.1941	9.7e-05	0.000532421	0.000201763	down-regulated
schi20009250	schi20009250	66.9987	76.1887	20.7389	25.8463	-1.4113	4.50921	15.1741	9.8e-05	0.000537199	0.000203574	down-regulated
schi20033630	schi20033630	48.4462	42.5048	13.4686	12.5878	-1.60452	4.51718	15.1723	9.81e-05	0.000537244	0.000203591	down-regulated
schi20037420	schi20037420	0.781929	0.577964	0	0	-6.40248	0.905866	15.1257	0.000100586	0.000547523	0.000207486	down-regulated
schi20063630	schi20063630	2.77489	4.51686	0.459306	1.1713	-1.90175	2.33321	15.1012	0.000101899	0.000553762	0.00020985	down-regulated
schi20044210	schi20044210	80.4602	84.1123	8.71268	14.0267	-2.66423	6.97115	15.0979	0.000102075	0.000554267	0.000210042	down-regulated
schi20034790	schi20034790	348.218	272.74	67.9671	89.2991	-1.79765	8.14611	15.0101	0.000106938	0.000578183	0.000219105	down-regulated
schi20036740	schi20036740	51.0252	47.132	13.8072	12.4489	-1.70645	6.65876	15.0089	0.000107003	0.000578183	0.000219105	down-regulated
schi20029580	schi20029580	39.395	39.1985	15.9998	18.2601	-1.00355	4.80369	15.0071	0.000107109	0.000578286	0.000219144	down-regulated
schi20063440	schi20063440	7.21695	6.77115	0.137746	1.7884	-2.66089	5.93364	14.9969	0.00010769	0.000580948	0.000220153	down-regulated
schi20044540	schi20044540	3.07204	3.05948	0.583028	0.698636	-2.06385	3.82146	14.9904	0.000108058	0.000582459	0.000220725	down-regulated
schi20027900	schi20027900	21.9145	20.0778	9.87437	8.25478	-1.00947	4.80805	14.9745	0.000108973	0.00058644	0.000222234	down-regulated
schi20046950	schi20046950	2.38341	2.23501	0.282314	0.56445	-2.23476	3.56463	14.958	0.00010993	0.000590152	0.000223641	down-regulated
schi20016070	schi20016070	5.31963	6.58597	1.54155	1.11283	-1.9377	3.88771	14.863	0.00011561	0.000617645	0.000234059	down-regulated
schi20014480	schi20014480	2.94519	0.902131	0	0	-5.66061	2.13354	14.7894	0.000120206	0.000641165	0.000242973	down-regulated
schi20034920	schi20034920	28.6396	32.4353	13.3424	11.8374	-1.07224	4.00271	14.7838	0.000120567	0.000642573	0.000243506	down-regulated
schi20044400	schi20044400	48.5393	55.7223	6.87593	7.9629	-2.61017	6.86751	14.7607	0.000122052	0.000648403	0.000245715	down-regulated
schi20041810	schi20041810	2.99504	6.86483	1.55734	1.99838	-1.24648	2.87156	14.7321	0.00012392	0.000657271	0.000249076	down-regulated
schi20021320	schi20021320	136.028	109.788	227.48	203.669	1.00034	9.26108	14.712	0.000125246	0.000663243	0.000251339	up-regulated
schi20028370	schi20028370	0.827449	0.521881	0.095757	0.159616	-2.21481	6.02075	14.7034	0.000125821	0.000665758	0.000252292	down-regulated
schi20058370	schi20058370	17.1403	12.7895	3.26019	6.77608	-1.37295	4.21049	14.68	0.000127391	0.000673528	0.000255236	down-regulated
schi20050570	schi20050570	2.00511	2.17376	6.26758	11.4832	2.23112	1.81609	14.6307	0.000130764	0.00068752	0.000260539	up-regulated
schi20052060	schi20052060	75.4019	57.2094	16.1561	19.7528	-1.69979	6.03077	14.6162	0.000131775	0.00069229	0.000262346	down-regulated
schi20040420	schi20040420	3.71536	2.85989	0.855194	0.313909	-2.25706	3.93442	14.6137	0.000131953	0.000692535	0.000262439	down-regulated
schi20031870	schi20031870	41.6635	39.1057	8.64554	15.8765	-1.51285	3.08319	14.576	0.000134618	0.000705549	0.000267371	down-regulated
schi20017310	schi20017310	14.0369	14.5715	0.574108	1.72178	-3.35566	4.3545	14.5262	0.000138221	0.000722715	0.000273876	down-regulated
schi20002030	schi20002030	5.11856	5.49861	0.297029	1.28408	-2.5591	4.18288	14.4819	0.000141515	0.000738192	0.000279741	down-regulated
schi20000010	schi20000010	2.15054	3.39376	0.877278	0.55497	-1.74136	1.80381	14.4783	0.000141783	0.000739009	0.000280051	down-regulated
schi20026540	schi20026540	2.60207	3.35553	0.328929	0.735745	-2.28514	6.64632	14.4096	0.000147054	0.000765281	0.000290007	down-regulated
schi20018560	schi20018560	6.44479	5.27818	1.42209	1.87496	-1.64666	3.11474	14.4019	0.000147651	0.000767181	0.000290727	down-regulated
schi20067590	schi20067590	9.94377	10.1387	0.872867	2.82125	-2.2589	6.09903	14.3993	0.000147861	0.000767674	0.000290913	down-regulated
schi20038020	schi20038020	34.386	27.5664	1.53973	5.71272	-2.90705	5.24829	14.3552	0.000151361	0.000783389	0.000296869	down-regulated
schi20027120	schi20027120	7.03041	9.91227	4.30565	2.29316	-1.14537	4.31573	14.3248	0.000153828	0.000795539	0.000301473	down-regulated
schi20068110	schi20068110	10.1199	9.22484	0.711882	1.35408	-3.01054	3.54027	14.3003	0.000155839	0.000805312	0.000305177	down-regulated
schi20036180	schi20036180	2.95132	3.48847	0.822787	0.616897	-1.9146	3.92315	14.282	0.000157366	0.00081257	0.000307927	down-regulated
schi20004610	schi20004610	15.827	9.12126	1.6649	2.07011	-2.5285	5.02232	14.2758	0.000157881	0.000814592	0.000308693	down-regulated
schi20057110	schi20057110	9.49679	16.3404	5.39347	5.35348	-1.05117	5.95025	14.2677	0.000158564	0.000817481	0.000309788	down-regulated
schi20044370	schi20044370	6.46205	7.81383	0	2.55189	-2.30118	3.71229	14.2015	0.000164236	0.000844418	0.000319996	down-regulated
schi20006810	schi20006810	8.54216	9.87386	1.10216	2.35787	-2.21429	5.75409	14.1919	0.000165075	0.000847754	0.00032126	down-regulated
schi20001350	schi20001350	16.7387	18.9197	4.05535	8.20063	-1.34396	3.65385	14.1631	0.000167628	0.000859532	0.000325724	down-regulated
schi20001380	schi20001380	6.89561	9.44918	0.986752	1.85295	-2.16902	2.79207	14.1343	0.000170214	0.000872117	0.000330493	down-regulated
schi20059930	schi20059930	3.97994	5.51469	0.542656	2.21647	-1.56963	4.61777	14.1304	0.000170564	0.000873233	0.000330915	down-regulated
schi20017660	schi20017660	134.139	105.378	19.4809	27.1451	-2.17635	8.53783	14.1108	0.000172347	0.000881683	0.000334118	down-regulated
schi20036090	schi20036090	107.7	113.627	20.1007	35.2755	-1.80591	6.58322	14.1032	0.000173051	0.000884602	0.000335224	down-regulated
schi20065930	schi20065930	6.45816	9.07081	3.35401	0.606171	-1.74202	3.12074	14.079	0.000175286	0.000892587	0.00033825	down-regulated
schi20043330	schi20043330	49.6304	45.3605	8.7359	11.3629	-2.04362	6.01558	14.0564	0.000177411	0.000900997	0.000341437	down-regulated
schi20034430	schi20034430	7.33208	5.12499	0.938178	0	-3.50948	2.69655	14.0372	0.000179227	0.000908988	0.000344465	down-regulated
schi20003910	schi20003910	33.1496	34.3818	5.54231	7.40844	-2.18606	4.91705	14.0362	0.00017933	0.000908988	0.000344465	down-regulated
schi20008570	schi20008570	12.061	11.7023	3.71022	5.11033	-1.23875	5.02343	14.0182	0.000181054	0.000916325	0.000347246	down-regulated
schi20057400	schi20057400	0.135534	1.87865	4.19549	5.56316	2.38632	2.70361	13.9964	0.000183163	0.000924882	0.000350488	up-regulated
schi20043370	schi20043370	0.20181	0.378174	0.054599	0.0544	-2.17685	3.71895	13.9814	0.000184625	0.000930142	0.000352481	down-regulated
schi20048860	schi20048860	40.0806	36.3609	14.4883	16.9399	-1.09006	5.99234	13.9524	0.0001875	0.000942477	0.000357156	down-regulated
schi20061990	schi20061990	13.1785	11.092	5.92723	4.57822	-1.01199	6.30851	13.9463	0.000188107	0.000944809	0.00035804	down-regulated
schi20053080	schi20053080	66.1938	47.143	10.2562	16.7434	-1.88773	7.63103	13.9254	0.000190206	0.000953906	0.000361487	down-regulated
schi20049720	schi20049720	4.991	4.01705	0.466312	0	-3.95392	3.1819	13.9211	0.000190642	0.00095537	0.000362042	down-regulated
schi20051520	schi20051520	4.58454	4.55663	0.887661	1.67616	-1.61836	5.32015	13.8861	0.000194225	0.000972591	0.000368568	down-regulated
schi20004050	schi20004050	52.7809	43.0809	9.94976	10.0781	-2.06769	5.95011	13.8648	0.000196447	0.000982234	0.000372222	down-regulated
schi20020940	schi20020940	2.27456	0	0	0	-5.56066	3.40625	13.8554	0.000197423	0.000986373	0.00037379	down-regulated
schi20015570	schi20015570	4.27468	2.99451	0.678654	1.79202	-1.36762	5.79648	13.8144	0.000201783	0.00100588	0.000381184	down-regulated
schi20036820	schi20036820	7.53159	7.34908	3.15854	2.49498	-1.19149	4.76239	13.8106	0.000202192	0.00100716	0.000381669	down-regulated
schi20048380	schi20048380	11.1113	5.42731	1.42728	1.88818	-2.10026	4.17993	13.7867	0.000204779	0.00101699	0.000385393	down-regulated
schi20032810	schi20032810	28.8432	22.0165	50.921	52.7904	1.21327	6.43616	13.7759	0.000205961	0.0010221	0.000387329	up-regulated
schi20003190	schi20003190	36.7998	27.3167	4.54039	8.95759	-2.06013	6.00347	13.7666	0.000206986	0.00102641	0.000388965	down-regulated
schi20031690	schi20031690	6.30843	6.53652	1.79892	2.81438	-1.28038	4.24303	13.7348	0.000210516	0.00104158	0.000394713	down-regulated
schi20027590	schi20027590	5.72853	8.69462	3.12957	0.910135	-1.5825	3.55455	13.7107	0.000213238	0.0010499	0.000397865	down-regulated
schi20036830	schi20036830	8.56807	9.30397	2.87224	1.77985	-1.72469	3.3418	13.6807	0.000216674	0.00106381	0.000403136	down-regulated
schi20056560	schi20056560	50.3526	39.5454	6.60363	13.4712	-1.98334	7.21648	13.6687	0.000218055	0.00106931	0.000405219	down-regulated
schi20009360	schi20009360	10.2695	15.7612	4.45064	4.7458	-1.28359	4.33035	13.6657	0.00021841	0.00107018	0.000405548	down-regulated
schi20057670	schi20057670	13.3512	12.4202	0.67089	3.15108	-2.52561	4.82417	13.6526	0.000219933	0.00107613	0.000407804	down-regulated
schi20041330	schi20041330	289.019	253.94	34.8369	66.597	-2.2385	10.7566	13.6272	0.000222931	0.00108839	0.000412451	down-regulated
schi20017990	schi20017990	19.2938	24.8765	4.17976	7.87146	-1.66373	5.00977	13.5774	0.000228925	0.00111273	0.000421676	down-regulated
schi20051560	schi20051560	289.438	253.389	46.461	63.6013	-2.11528	7.50391	13.5705	0.000229767	0.00111601	0.000422917	down-regulated
schi20047180	schi20047180	2.12068	1.7127	0.142994	0.142949	-3.22442	4.00482	13.5592	0.000231151	0.00112191	0.000425153	down-regulated
schi20051370	schi20051370	18.5279	17.1851	4.12597	9.04476	-1.25014	4.31527	13.5562	0.000231519	0.00112288	0.000425519	down-regulated
schi20017530	schi20017530	2.44554	1.11079	0	0	-8.66262	1.49248	13.5374	0.000233859	0.00113254	0.00042918	down-regulated
schi20009390	schi20009390	3.8102	4.87557	0.617916	0.378182	-2.85766	4.24517	13.5145	0.000236733	0.00114481	0.000433832	down-regulated
schi20021130	schi20021130	5.22576	4.10802	0	0.703464	-3.28395	2.79498	13.5027	0.000238215	0.00115081	0.000436106	down-regulated
schi20055880	schi20055880	2.69036	4.94368	1.0238	1.54858	-1.32594	2.48637	13.5017	0.00023835	0.00115081	0.000436106	down-regulated
schi20043450	schi20043450	18.1784	15.098	1.84596	2.41253	-2.77983	5.36933	13.4511	0.000244867	0.00117899	0.000446783	down-regulated
schi20055690	schi20055690	145.625	159.842	53.6945	68.2842	-1.12903	8.86771	13.4208	0.000248847	0.00119468	0.00045273	down-regulated
schi20028260	schi20028260	8.62662	10.7512	2.6138	2.96662	-1.58956	3.75354	13.4121	0.000250008	0.00119939	0.000454512	down-regulated
schi20025660	schi20025660	15.7247	9.77175	0.388538	1.16525	-3.77003	3.86701	13.3392	0.000259917	0.00123975	0.000469809	down-regulated
schi20004020	schi20004020	353.835	298.522	37.9355	55.3125	-2.62193	8.31727	13.3349	0.000260509	0.00124168	0.00047054	down-regulated
schi20004080	schi20004080	18.8681	17.3444	1.36995	4.53983	-2.43002	5.10986	13.3327	0.000260823	0.00124228	0.000470768	down-regulated
schi20003940	schi20003940	10.0724	9.10399	14.5418	26.7203	1.27952	3.11071	13.2485	0.000272796	0.00129269	0.00048987	up-regulated
schi20055830	schi20055830	30.0619	26.9181	6.69719	8.06517	-1.75592	5.89189	13.2473	0.000272966	0.00129269	0.00048987	down-regulated
schi20057010	schi20057010	11.9568	8.1335	0	2.40433	-2.79486	2.13566	13.2418	0.000273772	0.00129558	0.000490966	down-regulated
schi20008830	schi20008830	12.6813	11.4322	1.06997	2.41931	-2.58958	5.44525	13.2113	0.000278268	0.00131404	0.000497962	down-regulated
schi20014010	schi20014010	2.1751	1.25782	0.247963	0.123942	-3.0053	3.6868	13.1806	0.00028287	0.00133387	0.000505477	down-regulated
schi20016290	schi20016290	5.11581	10.3808	0	0	-7.34796	1.8237	13.1617	0.000285728	0.0013464	0.000510223	down-regulated
schi20012580	schi20012580	4.83259	11.7656	1.62491	2.64589	-1.72558	3.5693	13.1506	0.000287429	0.00135249	0.000512531	down-regulated
schi20031970	schi20031970	10.5724	11.2772	3.40848	2.17429	-1.7454	4.36506	13.1205	0.000292085	0.00137245	0.000520096	down-regulated
schi20030180	schi20030180	5.90068	6.4982	1.46444	2.76337	-1.34001	4.61243	13.1164	0.000292717	0.00137444	0.000520851	down-regulated
schi20037050	schi20037050	4.7299	4.60638	11.7738	12.81	1.58462	3.57814	13.0866	0.000297408	0.00139351	0.000528077	up-regulated
schi20057070	schi20057070	109.827	76.4138	176.45	153.127	1.00938	6.40294	13.0798	0.000298492	0.00139661	0.000529254	up-regulated
schi20020520	schi20020520	5.69963	5.45801	1.46219	0.945625	-1.94384	2.41761	13.0665	0.000300625	0.0014056	0.000532659	down-regulated
schi20030400	schi20030400	15.3252	10.8629	1.93401	2.77407	-2.29023	5.88543	13.06	0.000301674	0.00140951	0.000534141	down-regulated
schi20054980	schi20054980	82.3787	50.8571	175.422	112.978	1.2992	4.6248	13.0355	0.000305643	0.00142605	0.000540408	up-regulated
schi20004140	schi20004140	3.14188	2.31308	0.779404	1.09731	-1.35309	3.58121	12.9928	0.000312685	0.00145481	0.000551306	down-regulated
schi20003080	schi20003080	42.2976	44.5656	5.3954	19.365	-1.61581	6.53023	12.9519	0.000319604	0.00148076	0.000561143	down-regulated
schi20047470	schi20047470	185.711	170.445	51.4416	60.352	-1.47995	6.9734	12.9358	0.000322352	0.00149141	0.000565178	down-regulated
schi20003460	schi20003460	23.2104	15.8681	2.61748	5.27212	-2.09229	5.94704	12.9284	0.000323629	0.00149628	0.00056702	down-regulated
schi20067320	schi20067320	87.8389	74.0596	38.5731	25.5037	-1.1417	4.821	12.9224	0.000324665	0.0014994	0.000568204	down-regulated
schi20060500	schi20060500	114.348	95.0514	21.7538	27.1155	-1.91078	6.73279	12.889	0.000330516	0.00152275	0.000577052	down-regulated
schi20047610	schi20047610	8.27508	12.5941	22.9547	14.7976	1.06726	5.16226	12.8878	0.000330733	0.00152275	0.000577052	up-regulated
schi20054070	schi20054070	2.03886	4.57236	1.08594	1.59984	-1.06473	4.27976	12.8838	0.000331444	0.00152391	0.000577491	down-regulated
schi20010240	schi20010240	35.7127	27.2088	3.05107	6.08352	-2.59653	6.87273	12.8623	0.000335274	0.00153938	0.000583355	down-regulated
schi20043730	schi20043730	0.819258	2.46935	0	0.322325	-2.97349	3.30446	12.8487	0.000337709	0.00154949	0.000587186	down-regulated
schi20012280	schi20012280	5.89583	2.64227	0.194024	0.363358	-3.69275	3.39235	12.8463	0.000338152	0.00155045	0.000587549	down-regulated
schi20029940	schi20029940	11.6138	8.49799	1.10549	1.0575	-3.01818	5.40157	12.8346	0.000340272	0.00155909	0.000590824	down-regulated
schi20034300	schi20034300	2.05703	0.274876	0	0	-6.24591	-0.439981	12.8327	0.000340619	0.0015596	0.000591018	down-regulated
schi20013880	schi20013880	26.6283	16.327	1.76616	2.41504	-3.16013	5.41346	12.8301	0.00034108	0.00156064	0.000591411	down-regulated
schi20067890	schi20067890	10.2637	11.8931	2.28613	2.97223	-1.84723	2.69939	12.7971	0.000347156	0.00158406	0.000600287	down-regulated
schi20055920	schi20055920	4.05723	3.5469	0.165961	1.08202	-2.43614	3.82814	12.7945	0.000347645	0.0015852	0.00060072	down-regulated
schi20002090	schi20002090	14.3771	14.9023	3.27696	3.65812	-1.8811	6.3087	12.7719	0.00035187	0.00160116	0.000606768	down-regulated
schi20060670	schi20060670	5.97313	3.16938	1.11217	1.13683	-1.7629	3.39793	12.7657	0.000353028	0.00160534	0.000608349	down-regulated
schi20024960	schi20024960	36.3567	49.9678	20.6181	16.5698	-1.00219	4.86954	12.7291	0.000360017	0.00163317	0.000618898	down-regulated
schi20060130	schi20060130	7.21721	10.3247	1.98737	2.0783	-1.82526	4.6746	12.6916	0.000367308	0.00166229	0.000629931	down-regulated
schi20001100	schi20001100	36.7745	41.661	9.93597	12.804	-1.58716	5.02529	12.6705	0.000371461	0.00167879	0.000636185	down-regulated
schi20010910	schi20010910	0.592501	0.48575	0.069715	0.140085	-2.11878	5.02713	12.6593	0.000373696	0.00168774	0.000639577	down-regulated
schi20007350	schi20007350	14.2626	14.5989	4.44384	7.46968	-1.07621	4.74597	12.648	0.000375959	0.00169586	0.000642653	down-regulated
schi20062730	schi20062730	20.3865	17.0478	8.11125	4.40338	-1.38156	4.26683	12.6431	0.000376962	0.00169902	0.000643851	down-regulated
schi20058760	schi20058760	1.35651	4.51183	0.825201	0.636482	-1.74858	2.73733	12.6237	0.000380894	0.00171321	0.00064923	down-regulated
schi20057000	schi20057000	30.4593	24.6349	2.33199	8.96927	-2.09256	5.25817	12.6224	0.000381145	0.00171321	0.00064923	down-regulated
schi20050120	schi20050120	1.45844	2.95379	0.410536	0.439521	-2.07249	3.22339	12.6207	0.00038149	0.0017135	0.000649337	down-regulated
schi20060180	schi20060180	0.769596	2.00031	0.16125	0.323476	-2.16823	2.04058	12.6188	0.000381877	0.0017135	0.000649337	down-regulated
schi20019420	schi20019420	11.6321	10.8987	0.946759	3.77129	-2.06888	5.5412	12.6183	0.000381983	0.0017135	0.000649337	down-regulated
schi20039970	schi20039970	20.5963	19.244	2.0792	3.05662	-2.74825	4.9849	12.6017	0.000385406	0.00172651	0.00065427	down-regulated
schi20065870	schi20065870	8.86572	6.09982	0.957066	0.76103	-2.90625	4.7815	12.5896	0.000387889	0.00173529	0.000657598	down-regulated
schi20001570	schi20001570	0.87756	5.01013	0	0.276641	-4.04771	1.07498	12.5455	0.00039716	0.00177437	0.000672406	down-regulated
schi20061950	schi20061950	16.1925	8.05818	3.49703	3.4302	-1.60671	3.42616	12.5279	0.000400928	0.0017888	0.000677872	down-regulated
schi20028070	schi20028070	17.6072	17.3025	2.02996	4.10383	-2.31305	5.81347	12.5097	0.000404839	0.00180382	0.000683565	down-regulated
schi20036150	schi20036150	9.83532	9.39998	0.660915	1.47653	-2.95091	4.40124	12.4805	0.000411232	0.00183107	0.000693894	down-regulated
schi20041750	schi20041750	1.9385	3.19509	0.691818	0.539694	-1.802	1.6896	12.4581	0.000416194	0.00184697	0.000699916	down-regulated
schi20000330	schi20000330	23.5413	17.5489	4.86981	5.91834	-1.70516	4.60766	12.3974	0.000429934	0.00190285	0.000721092	down-regulated
schi20019320	schi20019320	19.7183	19.4221	4.45648	10.5215	-1.18687	3.74581	12.3817	0.00043356	0.00191633	0.000726203	down-regulated
schi20009950	schi20009950	1.14779	0.694987	0	0	-6.47973	2.16257	12.3738	0.000435399	0.00192318	0.000728798	down-regulated
schi20015030	schi20015030	11.2053	9.81322	19.5331	27.2994	1.34573	2.91835	12.3724	0.000435728	0.00192335	0.000728863	up-regulated
schi20027550	schi20027550	0.570746	0.897738	0.119986	0.079698	-2.59278	4.68335	12.3504	0.000440888	0.00194484	0.000737004	down-regulated
schi20063720	schi20063720	6.42816	4.54427	0.896603	1.10331	-2.27422	4.66911	12.3345	0.000444666	0.0019602	0.000742826	down-regulated
schi20050380	schi20050380	9.15091	10.5552	0.589507	1.23364	-3.1636	3.96815	12.3242	0.000447126	0.00196932	0.000746283	down-regulated
schi20062480	schi20062480	208.665	192.772	423.694	480.909	1.36261	8.61449	12.3072	0.000451222	0.00198216	0.000751149	up-regulated
schi20045590	schi20045590	2.31561	3.63796	8.89529	7.13226	1.58913	2.25751	12.304	0.000451997	0.00198328	0.000751574	up-regulated
schi20059420	schi20059420	9.63914	14.9703	2.13857	6.50399	-1.30416	5.54856	12.282	0.000457341	0.00200443	0.000759589	down-regulated
schi20007930	schi20007930	7.98661	12.0368	5.49497	3.07926	-1.00184	5.0055	12.2533	0.000464445	0.00202984	0.000769218	down-regulated
schi20048770	schi20048770	3.34198	5.2682	1.83609	1.12198	-1.31325	4.29674	12.2369	0.000468541	0.0020464	0.000775491	down-regulated
schi20066860	schi20066860	14.6288	19.9327	32.9033	34.7903	1.17129	4.6254	12.2267	0.000471114	0.00205559	0.000778976	up-regulated
schi20065180	schi20065180	3.32297	3.32203	5.76321	6.07872	1.02736	6.17342	12.2249	0.000471549	0.00205559	0.000778976	up-regulated
schi20046090	schi20046090	3.38857	2.89369	0.478573	0.478422	-2.34648	4.23971	12.2145	0.000474197	0.0020643	0.000782275	down-regulated
schi20058660	schi20058660	81.7826	44.6114	101.881	128.598	1.03939	6.50355	12.201	0.000477632	0.00207652	0.000786908	up-regulated
schi20064630	schi20064630	7.07498	9.73205	3.16391	2.05643	-1.46131	4.17936	12.1647	0.000487037	0.00211326	0.000800828	down-regulated
schi20026320	schi20026320	3.56637	3.15095	0.881026	0.851032	-1.75621	3.23106	12.1608	0.00048805	0.00211627	0.000801969	down-regulated
schi20011040	schi20011040	18.8733	15.0262	28.8127	33.8613	1.07191	4.88175	12.1348	0.000494887	0.00214311	0.000812142	up-regulated
schi20034680	schi20034680	1.35949	1.19145	0	0	-6.39531	2.04467	12.1283	0.000496628	0.00214925	0.000814467	down-regulated
schi20020390	schi20020390	218.399	357.688	110.254	120.98	-1.10608	10.7073	12.1019	0.000503705	0.00217561	0.000824458	down-regulated
schi20004360	schi20004360	13.0534	9.54883	1.99081	1.70492	-2.42269	5.34891	12.0847	0.000508378	0.00219436	0.000831564	down-regulated
schi20055050	schi20055050	0.346366	0.637116	0	0	-5.51446	2.27202	12.0755	0.000510884	0.00220231	0.000834577	down-regulated
schi20041380	schi20041380	6.11011	4.01926	0.401004	0.990865	-2.66967	4.33829	12.0612	0.000514824	0.00221642	0.000839921	down-regulated
schi20010020	schi20010020	13.7453	23.2772	6.20189	5.39286	-1.4589	4.29619	12.0177	0.000526974	0.00225846	0.000855853	down-regulated
schi20061070	schi20061070	12.357	16.027	5.3508	5.2331	-1.2142	5.06089	12.0035	0.000531009	0.00226872	0.000859743	down-regulated
schi20061170	schi20061170	4.21424	5.75804	2.06928	1.71569	-1.19415	3.6758	12.0032	0.00053108	0.00226872	0.000859743	down-regulated
schi20038380	schi20038380	22.9534	20.4757	1.71434	3.45211	-2.88567	6.93956	11.9867	0.000535825	0.00228605	0.000866309	down-regulated
schi20026430	schi20026430	8.33508	10.5314	15.7584	17.4749	1.01328	4.32816	11.9773	0.000538538	0.00229467	0.000869575	up-regulated
schi20057610	schi20057610	39.1438	30.8958	3.64319	8.79172	-2.31736	6.04155	11.9748	0.00053925	0.00229623	0.000870167	down-regulated
schi20039300	schi20039300	12.2755	12.8823	0.716519	3.23704	-2.4749	5.45842	11.9667	0.000541594	0.00230473	0.000873388	down-regulated
schi20058820	schi20058820	108.107	76.1663	158.395	174.926	1.03743	6.04283	11.9496	0.00054659	0.00232152	0.000879751	up-regulated
schi20030480	schi20030480	2.32833	3.14509	0	0.655079	-2.87297	5.32021	11.9206	0.000555158	0.00235188	0.000891256	down-regulated
schi20013210	schi20013210	6.55869	8.78347	3.07837	3.02302	-1.12283	4.70384	11.8863	0.000565485	0.00239105	0.000906098	down-regulated
schi20065300	schi20065300	6.17057	6.43433	0.396399	0.928831	-3.03895	3.99337	11.881	0.000567094	0.00239632	0.000908098	down-regulated
schi20011590	schi20011590	1.8514	3.07331	0.321458	0.693837	-2.05693	2.44123	11.8761	0.000568597	0.00240115	0.000909925	down-regulated
schi20045550	schi20045550	3.06964	2.85329	0.10017	0.300081	-3.69101	4.36897	11.8461	0.000577835	0.00243705	0.000923532	down-regulated
schi20033030	schi20033030	2.79643	3.01701	0.426349	0.339151	-2.71273	4.70811	11.8035	0.000591182	0.00248702	0.000942466	down-regulated
schi20003570	schi20003570	15.2425	18.7559	1.83081	5.58873	-1.99295	4.22192	11.789	0.000595813	0.00249978	0.000947304	down-regulated
schi20066210	schi20066210	0.510424	0.484281	0	0	-5.64072	2.07924	11.7822	0.000598009	0.00250619	0.000949733	down-regulated
schi20053070	schi20053070	85.5663	68.8191	12.1377	21.029	-2.03714	8.14243	11.7729	0.000600977	0.00251704	0.000953845	down-regulated
schi20051620	schi20051620	7.96792	9.57644	3.33384	4.05795	-1.04602	4.48325	11.7595	0.00060532	0.00253203	0.000959525	down-regulated
schi20011120	schi20011120	10.7127	8.26187	1.95478	2.43812	-1.90649	6.34189	11.7434	0.000610599	0.0025525	0.000967282	down-regulated
schi20056150	schi20056150	33.4974	36.1464	10.1413	11.6387	-1.47745	4.57702	11.7177	0.0006191	0.00258157	0.000978298	down-regulated
schi20026060	schi20026060	0.602412	0.705931	0.095035	0.095006	-2.26058	2.70869	11.6578	0.000639346	0.00266093	0.00100837	down-regulated
schi20013970	schi20013970	3.42288	4.00448	1.72684	0.863151	-1.31088	4.01684	11.6537	0.000640746	0.00266509	0.00100995	down-regulated
schi20061510	schi20061510	22.7096	18.4606	2.25117	5.72865	-2.18378	7.27262	11.6201	0.000652425	0.00270687	0.00102578	down-regulated
schi20056160	schi20056160	29.1625	44.7882	11.8997	14.5218	-1.27144	7.72841	11.5252	0.000686606	0.00282921	0.00107214	down-regulated
schi20036440	schi20036440	6.23867	6.42291	1.55946	1.17607	-1.99801	4.65294	11.5208	0.000688221	0.00283234	0.00107333	down-regulated
schi20006110	schi20006110	4.49687	3.31589	10.4585	21.393	2.19528	4.14379	11.4962	0.000697369	0.00286111	0.00108423	up-regulated
schi20063960	schi20063960	8.11626	7.51474	4.03815	2.45593	-1.05934	3.97277	11.4888	0.00070016	0.00287079	0.0010879	down-regulated
schi20034240	schi20034240	8.47301	11.2599	5.37134	2.44735	-1.10915	4.02062	11.4859	0.000701247	0.00287347	0.00108891	down-regulated
schi20035570	schi20035570	202.407	172.694	59.8856	55.356	-1.50607	5.46622	11.4775	0.000704445	0.00288478	0.0010932	down-regulated
schi20019490	schi20019490	0.782399	0.446256	0.185041	0.077076	-1.83179	3.75223	11.4731	0.000706113	0.00288983	0.00109512	down-regulated
schi20025690	schi20025690	5.52034	8.20122	0.823341	1.12646	-2.59702	5.45063	11.4498	0.00071502	0.00292088	0.00110688	down-regulated
schi20050710	schi20050710	488.956	398.66	85.6274	133.124	-1.83793	9.97912	11.4312	0.000722216	0.00294483	0.00111596	down-regulated
schi20005080	schi20005080	18.0576	14.8925	1.88088	3.9939	-2.30462	5.54541	11.4243	0.00072491	0.00295227	0.00111878	down-regulated
schi20035660	schi20035660	1.30452	1.93036	0.221006	0.376774	-2.14721	1.24797	11.4101	0.000730464	0.00296751	0.00112455	down-regulated
schi20064940	schi20064940	30.8335	14.1093	37.5269	49.9528	1.12875	5.57542	11.3895	0.00073862	0.00299355	0.00113442	up-regulated
schi20032480	schi20032480	17.4135	21.0772	31.5829	35.9653	1.00946	5.4425	11.3727	0.000745315	0.00301491	0.00114251	up-regulated
schi20061790	schi20061790	4.32529	4.29913	8.8757	7.92406	1.15143	3.86972	11.3477	0.000755422	0.00304888	0.00115539	up-regulated
schi20019120	schi20019120	3.79216	3.72218	0.595592	0	-3.31278	2.6947	11.3474	0.000755553	0.00304888	0.00115539	down-regulated
schi20041910	schi20041910	2.05989	3.9204	0.998495	1.16127	-1.23541	2.24734	11.3369	0.000759841	0.00306432	0.00116124	down-regulated
schi20033530	schi20033530	0.403576	0.755632	0	0	-6.54958	-0.000310534	11.3274	0.000763707	0.00307617	0.00116573	down-regulated
schi20000460	schi20000460	6.9626	11.0408	3.29483	2.78547	-1.35012	3.71033	11.3129	0.000769711	0.0030962	0.00117332	down-regulated
schi20058180	schi20058180	13.683	8.95633	27.3579	27.9427	1.46694	4.49502	11.2881	0.000780066	0.00313065	0.00118637	up-regulated
schi20042710	schi20042710	23.2716	13.8452	54.7143	42.3158	1.56811	2.82007	11.284	0.000781771	0.0031356	0.00118825	up-regulated
schi20020070	schi20020070	11.6613	14.9703	0.861961	1.63383	-3.20575	5.00653	11.2826	0.000782355	0.00313604	0.00118842	down-regulated
schi20050410	schi20050410	26.1088	28.3021	4.619	6.49958	-2.08812	5.17554	11.2641	0.000790185	0.00315788	0.00119669	down-regulated
schi20012170	schi20012170	8.37379	7.78059	2.41387	2.69996	-1.44309	3.37684	11.251	0.000795796	0.00317648	0.00120374	down-regulated
schi20056540	schi20056540	0.326457	0.308456	0	0.047224	-3.54207	5.0457	11.2487	0.000796777	0.00317848	0.0012045	down-regulated
schi20024590	schi20024590	97.0673	63.2544	19.1557	39.39	-1.27135	4.61492	11.1929	0.000821109	0.00326572	0.00123756	down-regulated
schi20051540	schi20051540	3.55475	4.18019	1.07784	1.1002	-1.59804	2.93968	11.1549	0.000838091	0.00332528	0.00126013	down-regulated
schi20055570	schi20055570	4.43091	6.04765	9.64406	9.81584	1.09032	4.07885	11.1459	0.000842176	0.00333749	0.00126476	up-regulated
schi20003350	schi20003350	8.74653	9.22123	0.948696	1.81058	-2.48779	5.27244	11.1445	0.000842815	0.00333803	0.00126496	down-regulated
schi20062020	schi20062020	13.6189	16.3749	5.31329	4.56608	-1.37691	3.18803	11.092	0.000867009	0.00342159	0.00129663	down-regulated
schi20050260	schi20050260	8.33495	8.66896	1.16218	1.41336	-2.48824	3.43927	11.0767	0.000874175	0.00344577	0.00130579	down-regulated
schi20004030	schi20004030	212.424	181.588	23.478	44.469	-2.35366	8.60084	11.06	0.000882122	0.00347503	0.00131688	down-regulated
schi20038080	schi20038080	1375.49	704.162	1998.1	2305.83	1.22063	10.8571	11.0532	0.00088532	0.00348432	0.0013204	up-regulated
schi20059740	schi20059740	65.5045	51.1531	7.17345	15.984	-2.15472	7.01079	11.042	0.000890701	0.00349843	0.00132574	down-regulated
schi20051500	schi20051500	5.0926	5.90819	1.37722	1.90326	-1.54951	4.74348	11.0044	0.000908936	0.00355951	0.00134889	down-regulated
schi20032990	schi20032990	4.11616	3.89673	0.181227	0.905243	-2.63315	3.73204	10.9941	0.000914043	0.00357739	0.00135567	down-regulated
schi20033910	schi20033910	5.81642	9.53659	3.19736	3.35194	-1.01462	5.22382	10.9758	0.000923088	0.00360853	0.00136747	down-regulated
schi20064440	schi20064440	1.41607	3.76665	0	0	-6.58631	-0.419455	10.9639	0.000929064	0.00362804	0.00137486	down-regulated
schi20016540	schi20016540	29.4647	35.7012	62.3259	55.5561	1.05397	4.8141	10.9428	0.000939663	0.00366253	0.00138793	up-regulated
schi20015180	schi20015180	10.986	9.71028	2.09019	1.96377	-2.09787	5.09685	10.9415	0.000940341	0.00366302	0.00138812	down-regulated
schi20065690	schi20065690	5.56411	4.95063	0.927648	1.13801	-2.11192	3.63202	10.9199	0.000951353	0.00370374	0.00140355	down-regulated
schi20048310	schi20048310	27.735	25.3586	8.87752	11.4667	-1.19009	4.75396	10.8919	0.000965838	0.00375132	0.00142158	down-regulated
schi20042430	schi20042430	15.8899	8.7909	1.45227	2.71719	-2.36141	6.51525	10.8834	0.000970287	0.00376639	0.00142729	down-regulated
schi20019160	schi20019160	7.03541	6.91772	2.63812	1.69147	-1.44173	3.08053	10.8731	0.00097572	0.00378527	0.00143444	down-regulated
schi20018330	schi20018330	20.6466	15.4339	2.65025	5.30389	-1.97512	4.63767	10.8653	0.000979836	0.00379901	0.00143965	down-regulated
schi20046100	schi20046100	57.6649	52.3327	18.2307	18.5365	-1.38798	6.6258	10.8541	0.000985798	0.00381544	0.00144588	down-regulated
schi20032310	schi20032310	3.90038	8.4777	13.5507	11.9537	1.24024	3.0011	10.8491	0.000988441	0.00382343	0.00144891	up-regulated
schi20027800	schi20027800	1.78717	1.82196	0.141578	0.512827	-2.28239	6.77773	10.8407	0.000992928	0.00383855	0.00145464	down-regulated
schi20003650	schi20003650	19.8543	14.0792	5.75404	7.90399	-1.12975	3.84387	10.8378	0.000994471	0.00384227	0.00145605	down-regulated
schi20007650	schi20007650	16.5611	17.9009	7.04647	7.15085	-1.07182	3.79741	10.819	0.00100464	0.0038748	0.00146837	down-regulated
schi20014870	schi20014870	3.35588	2.58351	0.223694	0.738301	-2.43544	6.49235	10.8111	0.00100891	0.00388673	0.00147289	down-regulated
schi20053480	schi20053480	3.66094	3.2101	0.214292	0.428448	-3.11734	4.77109	10.7988	0.00101565	0.00391042	0.00148187	down-regulated
schi20041710	schi20041710	7.57436	16.256	5.46968	4.31542	-1.06428	5.18017	10.7786	0.00102681	0.00394882	0.00149642	down-regulated
schi20035170	schi20035170	8.68581	13.4135	4.35036	5.1413	-1.0076	4.02195	10.7611	0.00103654	0.00397929	0.00150797	down-regulated
schi20019560	schi20019560	1.70693	1.44152	0.189788	0	-3.77741	2.8268	10.7176	0.00106121	0.00406461	0.0015403	down-regulated
schi20009000	schi20009000	3.33176	4.37345	6.84062	7.30752	1.07679	3.45817	10.6602	0.00109464	0.00418055	0.00158424	up-regulated
schi20048340	schi20048340	6.16632	12.4053	3.97342	3.55267	-1.07516	4.3555	10.6558	0.00109724	0.0041881	0.0015871	down-regulated
schi20038610	schi20038610	1.25754	1.7665	0.131302	0.132142	-3.12692	4.32195	10.6469	0.00110257	0.004206	0.00159388	down-regulated
schi20062260	schi20062260	5.16832	6.74751	2.44092	2.44098	-1.07269	4.60641	10.6302	0.00111256	0.00423437	0.00160463	down-regulated
schi20042940	schi20042940	7.01228	11.7351	0.537506	3.02028	-2.18092	4.29099	10.5923	0.00113561	0.00431129	0.00163378	down-regulated
schi20001070	schi20001070	6.72173	11.1409	3.13291	3.24545	-1.25349	4.43533	10.5898	0.00113715	0.00431309	0.00163447	down-regulated
schi20056570	schi20056570	41.1032	38.7486	10.0563	14.1375	-1.53232	6.61936	10.577	0.00114504	0.00433807	0.00164393	down-regulated
schi20031840	schi20031840	36.0723	39.8441	71.8693	71.9726	1.11389	4.24837	10.5637	0.00115329	0.00436681	0.00165482	up-regulated
schi20052730	schi20052730	29.2139	21.1355	4.75198	10.0738	-1.58859	5.4553	10.5547	0.00115893	0.00438567	0.00166197	down-regulated
schi20042390	schi20042390	16.6822	14.23	4.28803	8.09935	-1.12125	3.58428	10.5483	0.00116297	0.00439847	0.00166682	down-regulated
schi20006690	schi20006690	17.9624	15.0433	2.89765	5.80436	-1.72985	6.24367	10.5468	0.00116391	0.00439951	0.00166721	down-regulated
schi20063830	schi20063830	7.89649	4.80845	1.21271	1.29331	-2.02311	1.64725	10.5325	0.00117296	0.00443119	0.00167922	down-regulated
schi20008940	schi20008940	3.19788	4.4302	0.751458	0.656067	-2.23316	5.87153	10.5164	0.00118319	0.00446376	0.00169156	down-regulated
schi20027010	schi20027010	0.550859	1.29032	0.13028	0.260479	-2.00731	2.48178	10.5158	0.0011836	0.00446376	0.00169156	down-regulated
schi20007240	schi20007240	1.95222	5.86931	0	0.905662	-2.84264	2.72869	10.4964	0.00119605	0.00450557	0.00170741	down-regulated
schi20038730	schi20038730	1.41003	2.53391	0.222503	0.444496	-2.34643	5.35678	10.4623	0.00121835	0.00458109	0.00173602	down-regulated
schi20063080	schi20063080	1.18101	1.7378	0.159606	0	-3.89461	3.01218	10.4615	0.00121886	0.00458109	0.00173602	down-regulated
schi20029410	schi20029410	1.28455	1.34493	3.25849	3.38779	1.49526	2.55338	10.4452	0.00122969	0.00461135	0.00174749	up-regulated
schi20057190	schi20057190	6.96655	10.1607	0	1.3782	-3.4077	4.69088	10.3962	0.00126274	0.00471658	0.00178737	down-regulated
schi20066360	schi20066360	48.3535	50.387	5.11451	10.427	-2.4763	6.71608	10.3935	0.00126459	0.00472086	0.00178899	down-regulated
schi20062690	schi20062690	11.3946	10.2799	1.43282	3.11074	-1.98677	4.44164	10.3397	0.00130201	0.00484961	0.00183778	down-regulated
schi20058830	schi20058830	13.2016	10.6949	3.72939	2.72902	-1.68771	2.88652	10.3349	0.0013054	0.0048568	0.00184051	down-regulated
schi20005110	schi20005110	2.98355	0	0	0	-5.72552	0.719762	10.3295	0.00130919	0.00486815	0.00184481	down-regulated
schi20028540	schi20028540	5.58897	3.52836	1.1554	1.07996	-1.79345	3.93793	10.3228	0.00131397	0.00488318	0.0018505	down-regulated
schi20024920	schi20024920	12.4896	13.4606	5.20525	4.76182	-1.17972	3.59827	10.2916	0.00133639	0.00494956	0.00187566	down-regulated
schi20037730	schi20037730	11.9097	12.4723	4.98363	2.87403	-1.41885	2.72545	10.2622	0.0013578	0.00501797	0.00190158	down-regulated
schi20005760	schi20005760	9.83678	13.5192	5.63398	4.39411	-1.0026	4.58264	10.2455	0.00137019	0.00505528	0.00191572	down-regulated
schi20024190	schi20024190	1.41309	0.331276	0	0	-6.31797	0.235487	10.2349	0.00137806	0.00507586	0.00192352	down-regulated
schi20064250	schi20064250	226.513	123.491	463.724	360.472	1.41476	7.58174	10.2311	0.00138089	0.00508345	0.0019264	up-regulated
schi20042310	schi20042310	35.8648	33.2166	9.72403	12.028	-1.47575	6.15591	10.2284	0.00138294	0.00508777	0.00192804	down-regulated
schi20026020	schi20026020	13.1129	14.472	3.44454	6.80901	-1.23238	5.87038	10.1876	0.00141387	0.00518471	0.00196477	down-regulated
schi20008660	schi20008660	3.63968	4.0611	0.809898	0	-2.99879	3.39655	10.1814	0.00141864	0.00519932	0.00197031	down-regulated
schi20009370	schi20009370	4.7137	6.23594	1.06519	0.709904	-2.29064	1.60546	10.1571	0.00143746	0.00526248	0.00199424	down-regulated
schi20014740	schi20014740	4.54347	5.1698	1.82819	1.91626	-1.17634	3.84026	10.1453	0.00144672	0.00528471	0.00200266	down-regulated
schi20024340	schi20024340	0.997941	1.42384	0	0.263378	-2.66257	2.7577	10.1419	0.00144937	0.00529147	0.00200523	down-regulated
schi20031830	schi20031830	11.5074	11.0861	0.313363	1.8399	-3.1274	4.86143	10.1101	0.00147456	0.00537456	0.00203671	down-regulated
schi20006240	schi20006240	7.62036	10.8898	2.26198	2.67185	-1.70419	3.63588	10.0997	0.00148296	0.00539926	0.00204607	down-regulated
schi20051890	schi20051890	4.51465	3.26036	0.074763	0.388182	-3.82471	5.1724	10.0856	0.00149432	0.00543464	0.00205948	down-regulated
schi20064610	schi20064610	0.240359	0.347244	0.087681	0.035062	-1.84459	5.02913	10.0614	0.00151412	0.00549759	0.00208333	down-regulated
schi20036710	schi20036710	2.22598	1.64912	0.448235	0.72388	-1.5144	5.25614	10.0584	0.00151653	0.00550033	0.00208437	down-regulated
schi20041670	schi20041670	5.01852	5.95443	7.61852	13.4599	1.12233	3.48466	10.0314	0.00153892	0.00557541	0.00211283	up-regulated
schi20005840	schi20005840	14.4515	12.2414	2.92258	4.13494	-1.7139	2.50358	10.0295	0.0015405	0.00557811	0.00211385	down-regulated
schi20064650	schi20064650	0.227982	0.234082	0	0	-6.02269	3.10141	10.0118	0.00155539	0.00562895	0.00213312	down-regulated
schi20053990	schi20053990	0	1.30245	0	0	-5.56864	-0.723065	9.99322	0.00157117	0.00567677	0.00215124	down-regulated
schi20030410	schi20030410	7.82368	7.56525	0.399639	2.81524	-2.05157	3.84211	9.98608	0.00157728	0.00569572	0.00215842	down-regulated
schi20034060	schi20034060	1.36102	4.70338	0	0.083663	-4.87902	3.3571	9.96608	0.0015945	0.00574731	0.00217797	down-regulated
schi20009970	schi20009970	7.79281	9.13914	2.2065	2.84522	-1.53482	4.9338	9.96548	0.00159503	0.00574731	0.00217797	down-regulated
schi20013720	schi20013720	144.58	136.475	28.5946	37.0302	-1.8996	8.72232	9.90895	0.00164477	0.00588177	0.00222892	down-regulated
schi20063470	schi20063470	10.7707	4.6821	2.5845	2.27234	-1.45248	5.90404	9.89493	0.00165735	0.00592037	0.00224355	down-regulated
schi20024880	schi20024880	4.33565	3.78974	1.11297	0.978881	-1.71758	2.6208	9.88921	0.00166251	0.0059324	0.00224811	down-regulated
schi20064970	schi20064970	0	1.71782	0	0	-5.22313	1.63512	9.86615	0.00168348	0.00599111	0.00227036	down-regulated
schi20011170	schi20011170	2.29072	2.97906	0	0.433275	-3.37719	1.83509	9.85669	0.00169215	0.00601704	0.00228019	down-regulated
schi20052260	schi20052260	5.99823	5.83743	1.03769	2.01427	-1.76038	3.03176	9.82847	0.00171831	0.0060922	0.00230867	down-regulated
schi20067910	schi20067910	27.0301	26.0995	5.76868	7.0125	-1.85791	4.40725	9.80301	0.00174226	0.00616722	0.0023371	down-regulated
schi20056180	schi20056180	6.90069	4.543	12.8988	12.018	1.30677	4.17772	9.76094	0.00178259	0.00629987	0.00238736	up-regulated
schi20065780	schi20065780	4.59135	1.80195	0	0.561361	-3.15916	3.04411	9.75027	0.00179296	0.00632978	0.0023987	down-regulated
schi20045650	schi20045650	17.5176	15.3118	4.90619	6.03296	-1.39398	4.0527	9.74426	0.00179883	0.00634376	0.00240399	down-regulated
schi20024930	schi20024930	94.4634	74.0854	20.7549	22.0655	-1.78823	6.48524	9.73787	0.0018051	0.00635911	0.00240981	down-regulated
schi20060820	schi20060820	8.55776	10.1234	0.5219	1.85045	-2.74142	3.08504	9.73474	0.00180818	0.00636656	0.00241264	down-regulated
schi20012660	schi20012660	7.55718	6.90571	0.750375	1.37525	-2.56839	3.34678	9.73271	0.00181017	0.00637019	0.00241401	down-regulated
schi20019070	schi20019070	10.4145	9.17352	1.71732	2.81806	-1.90841	4.0459	9.72657	0.00181623	0.00638813	0.00242081	down-regulated
schi20000610	schi20000610	1.24933	0.631332	0	0.161737	-3.36118	2.7855	9.71248	0.00183021	0.00642766	0.00243579	down-regulated
schi20009430	schi20009430	11.289	9.99033	22.3067	21.4353	1.22017	3.50459	9.71231	0.00183038	0.00642766	0.00243579	up-regulated
schi20033550	schi20033550	0.129594	0.242848	0	0	-5.61577	0.864213	9.6988	0.00184389	0.00646823	0.00245117	down-regulated
schi20011630	schi20011630	5.32648	5.61149	0.645678	2.10015	-1.80045	5.47113	9.67381	0.00186913	0.0065326	0.00247556	down-regulated
schi20031980	schi20031980	7.95119	10.4751	3.85334	3.70149	-1.07507	6.26436	9.60457	0.00194093	0.00675152	0.00255852	down-regulated
schi20019850	schi20019850	9.50165	9.70194	2.61308	4.07379	-1.3164	2.98058	9.58777	0.00195877	0.00680643	0.00257933	down-regulated
schi20008960	schi20008960	5.09076	7.37889	2.17305	2.29011	-1.27026	4.90371	9.55448	0.00199462	0.00692374	0.00262378	down-regulated
schi20043100	schi20043100	44.1803	39.8379	6.49306	8.95759	-2.24852	6.60176	9.52979	0.00202164	0.00701017	0.00265654	down-regulated
schi20034380	schi20034380	2.31787	2.96308	0.269933	0.809541	-1.93358	5.0502	9.5267	0.00202503	0.00701828	0.00265961	down-regulated
schi20051360	schi20051360	5.62347	7.30576	1.74295	3.26334	-1.16239	3.19481	9.44805	0.00211374	0.0073028	0.00276743	down-regulated
schi20000250	schi20000250	104.547	98.5716	23.068	21.9049	-1.97808	6.27496	9.44499	0.00211727	0.00731118	0.0027706	down-regulated
schi20010870	schi20010870	10.0408	9.01575	0.194024	1.40817	-3.35259	4.54341	9.4436	0.00211887	0.00731292	0.00277126	down-regulated
schi20025770	schi20025770	15.7288	12.0781	3.47465	3.91286	-1.72523	5.32418	9.41759	0.00214913	0.00740965	0.00280792	down-regulated
schi20023110	schi20023110	32.8412	25	5.94314	8.10212	-1.84486	4.24581	9.37785	0.00219624	0.00754849	0.00286053	down-regulated
schi20060270	schi20060270	3.31207	6.21491	1.24228	1.9678	-1.35285	3.36863	9.34693	0.00223359	0.00764122	0.00289568	down-regulated
schi20014340	schi20014340	1.7614	1.46798	0.434256	0.51313	-1.57469	6.34191	9.34405	0.00223711	0.00764264	0.00289621	down-regulated
schi20062860	schi20062860	6.52741	6.38428	1.20374	1.99591	-1.75108	2.97222	9.33126	0.00225277	0.00768701	0.00291303	down-regulated
schi20041540	schi20041540	5.50196	9.34915	0.342581	1.73213	-2.35363	0.660224	9.30417	0.00228633	0.00778951	0.00295187	down-regulated
schi20061890	schi20061890	18.8368	19.7239	2.47177	4.33672	-2.30455	5.56248	9.29693	0.00229539	0.00781634	0.00296204	down-regulated
schi20009440	schi20009440	803.656	628.335	1568.9	1498.16	1.28657	10.0548	9.28212	0.00231402	0.00786767	0.00298149	up-regulated
schi20054250	schi20054250	16.0119	15.5432	1.64071	4.50875	-2.16107	3.45358	9.26129	0.00234048	0.00794543	0.00301096	down-regulated
schi20057990	schi20057990	0.641582	0.601132	0	0.181521	-2.46973	3.00209	9.25787	0.00234485	0.00795618	0.00301503	down-regulated
schi20035920	schi20035920	17.2258	8.52749	0.72783	2.675	-2.75598	3.54416	9.2036	0.00241539	0.0081746	0.0030978	down-regulated
schi20064870	schi20064870	0.723677	0.473791	0.176314	0.277615	-1.18677	5.67421	9.20151	0.00241816	0.00817633	0.00309845	down-regulated
schi20039550	schi20039550	3.85871	5.32185	2.05502	1.25513	-1.24731	2.76179	9.15947	0.00247434	0.00834112	0.00316091	down-regulated
schi20000150	schi20000150	7.73778	8.93612	4.0521	0.847453	-1.54151	4.43928	9.10435	0.00255002	0.00856033	0.00324397	down-regulated
schi20032910	schi20032910	4.51964	4.61919	1.75025	1.15132	-1.44155	5.37025	9.09459	0.00256366	0.00859742	0.00325803	down-regulated
schi20057740	schi20057740	0.390061	0.622597	0	0.06155	-3.7723	3.08046	9.06155	0.00261041	0.00874092	0.00331241	down-regulated
schi20032770	schi20032770	4.54143	5.47746	0.238025	0.684774	-3.02306	3.18269	9.05722	0.0026166	0.00875722	0.00331859	down-regulated
schi20030670	schi20030670	35.6919	39.617	14.1036	16.3976	-1.10561	5.53562	9.04216	0.00263824	0.0088252	0.00334435	down-regulated
schi20044410	schi20044410	38.1565	28.5701	4.37526	8.48976	-2.18852	6.71145	9.00268	0.00269584	0.00899154	0.00340739	down-regulated
schi20020830	schi20020830	5.5607	6.8117	2.05456	3.21506	-1.02548	3.87251	9.0025	0.00269611	0.00899154	0.00340739	down-regulated
schi20036810	schi20036810	8.69462	9.63238	1.91427	2.15624	-1.92867	2.46969	8.96171	0.00275697	0.00916628	0.0034736	down-regulated
schi20009630	schi20009630	6.70212	7.0584	0.511815	1.1148	-2.85994	5.85587	8.96091	0.00275818	0.00916628	0.0034736	down-regulated
schi20057170	schi20057170	15.4368	34.5768	3.94069	5.19226	-2.23418	6.9597	8.95824	0.00276221	0.00917048	0.00347519	down-regulated
schi20002420	schi20002420	227.668	128.834	359.455	357.122	1.18417	6.29186	8.95576	0.00276596	0.00917373	0.00347643	up-regulated
schi20011830	schi20011830	4.8413	5.87868	0.57875	0.373673	-3.25013	5.84342	8.93945	0.00279077	0.00924215	0.00350235	down-regulated
schi20005380	schi20005380	0.14317	0.20971	0	0	-5.39031	1.16504	8.93212	0.00280199	0.0092747	0.00351469	down-regulated
schi20007420	schi20007420	24.825	18.9475	8.63651	8.15847	-1.19135	4.09139	8.91	0.00283614	0.009369	0.00355042	down-regulated
schi20046700	schi20046700	3.19259	5.99888	0.657526	1.80215	-1.6951	5.23128	8.88921	0.00286862	0.00944805	0.00358038	down-regulated
schi20016560	schi20016560	18.7519	17.8856	3.46557	4.34519	-2.02622	3.05344	8.86052	0.00291405	0.00956915	0.00362627	down-regulated
schi20027210	schi20027210	75.0389	73.2656	24.4553	23.1499	-1.44357	5.30554	8.84571	0.00293779	0.00964234	0.00365401	down-regulated
schi20049750	schi20049750	19.1558	13.7104	3.35877	3.76375	-2.0219	6.1674	8.8421	0.0029436	0.00965664	0.00365943	down-regulated
schi20037400	schi20037400	2.02565	1.1709	0.245784	0.245707	-2.52802	2.89382	8.80178	0.00300936	0.00984802	0.00373195	down-regulated
schi20030850	schi20030850	0	1.24907	0	0	-5.2101	1.4066	8.78283	0.00304078	0.00994103	0.0037672	down-regulated
schi20039980	schi20039980	36.1535	31.9863	5.54892	14.1609	-1.60567	6.17854	8.78083	0.00304412	0.00994703	0.00376947	down-regulated
schi20022080	schi20022080	6.7812	4.38065	1.36857	1.21697	-1.86163	2.73563	8.76442	0.00307164	0.0100271	0.0037998	down-regulated
schi20007480	schi20007480	38.5876	33.1076	3.37696	7.20701	-2.57059	5.61497	8.74725	0.00310069	0.0101169	0.00383386	down-regulated
schi20024500	schi20024500	17.755	19.558	8.15568	7.95912	-1.00422	3.75395	8.70693	0.00317003	0.0103026	0.00390422	down-regulated
schi20066320	schi20066320	40.7491	32.1822	15.0246	14.7351	-1.09604	4.91265	8.69068	0.00319842	0.0103847	0.00393532	down-regulated
schi20020900	schi20020900	1.71295	5.15376	0.811393	0.387131	-2.13185	1.96246	8.68872	0.00320185	0.0103857	0.00393572	down-regulated
schi20010960	schi20010960	10.5358	10.1924	0.314858	2.63419	-2.61906	5.13056	8.64764	0.00327485	0.0105862	0.00401168	down-regulated
schi20012840	schi20012840	20.6865	16.2812	40.5903	34.7871	1.21283	5.80251	8.63631	0.00329528	0.0106315	0.00402884	up-regulated
schi20007250	schi20007250	10.5568	6.77674	3.36612	3.58945	-1.12816	4.35814	8.57425	0.0034095	0.0109468	0.00414833	down-regulated
schi20048830	schi20048830	24.1259	26.0347	0.469486	6.02859	-2.74591	5.89189	8.57424	0.00340952	0.0109468	0.00414833	down-regulated
schi20012120	schi20012120	1.82231	1.46811	0	0	-5.5342	0.304818	8.53221	0.00348916	0.01117	0.00423294	down-regulated
schi20051390	schi20051390	12.8461	15.195	21.1551	31.0393	1.08701	4.66391	8.52753	0.00349815	0.0111934	0.00424179	up-regulated
schi20062230	schi20062230	6.19738	5.71202	0.299677	2.48614	-1.91926	4.91405	8.51922	0.00351416	0.0112338	0.00425709	down-regulated
schi20044750	schi20044750	42.5049	25.5382	3.45041	7.94491	-2.38747	6.43693	8.50173	0.00354809	0.0113313	0.00429406	down-regulated
schi20043030	schi20043030	34.5507	29.8701	2.62744	5.3231	-2.81301	5.78656	8.47145	0.00360763	0.0114883	0.00435353	down-regulated
schi20046240	schi20046240	6.15984	5.51262	0.437106	1.67707	-2.23602	5.81668	8.43149	0.00368779	0.0117073	0.00443655	down-regulated
schi20026720	schi20026720	4.85731	8.20046	1.85231	1.61777	-1.67124	6.08427	8.40157	0.00374898	0.01187	0.00449818	down-regulated
schi20042330	schi20042330	3.69814	5.77581	10.2842	9.11603	1.2418	3.87855	8.38145	0.00379071	0.0119598	0.0045322	up-regulated
schi20056780	schi20056780	8.99001	7.92757	1.95937	4.21741	-1.25791	2.68159	8.32987	0.00389984	0.0122773	0.00465253	down-regulated
schi20017570	schi20017570	0.969514	2.0285	0.305565	0.503126	-1.65285	1.9438	8.32815	0.00390353	0.0122831	0.00465472	down-regulated
schi20014820	schi20014820	3.28844	5.65241	0.387461	1.12272	-2.33488	1.98405	8.2977	0.00396953	0.0124553	0.00471998	down-regulated
schi20047420	schi20047420	0.520618	1.2626	0	0.196943	-2.60095	2.15878	8.28251	0.00400287	0.012548	0.00475513	down-regulated
schi20002900	schi20002900	33.6777	21.8421	4.3819	9.09256	-1.85913	5.37011	8.27185	0.00402645	0.01261	0.00477862	down-regulated
schi20050170	schi20050170	1.27713	4.0235	0	0.826819	-2.30201	1.77083	8.25387	0.00406651	0.0127294	0.00482388	down-regulated
schi20054680	schi20054680	3.12357	2.62321	0.381086	0.611176	-2.24162	1.20834	8.20871	0.00416897	0.0130133	0.00493145	down-regulated
schi20038860	schi20038860	4.41567	4.84546	0.445974	1.75361	-1.86673	2.70079	8.20452	0.00417861	0.0130235	0.00493532	down-regulated
schi20002990	schi20002990	4.99909	5.94098	1.14064	0.648113	-2.37451	5.17076	8.20354	0.00418087	0.0130235	0.00493532	down-regulated
schi20021390	schi20021390	5.39927	7.47074	1.25473	1.33273	-2.09017	4.68893	8.18021	0.00423498	0.0131636	0.0049884	down-regulated
schi20058980	schi20058980	72.2711	67.7084	9.41767	10.0006	-2.65361	7.35614	8.17728	0.00424183	0.0131787	0.00499413	down-regulated
schi20009520	schi20009520	0.734272	0.528595	0	0.171289	-2.60983	1.63313	8.16941	0.00426027	0.0132298	0.00501349	down-regulated
schi20058220	schi20058220	16.6315	12.3923	28.1189	24.1252	1.03266	3.53789	8.15168	0.00430214	0.0133473	0.00505802	up-regulated
schi20004490	schi20004490	0.428003	0.200509	0	0	-5.77954	0.605495	8.14522	0.00431748	0.013387	0.00507305	down-regulated
schi20012300	schi20012300	1.19768	1.33719	0.089615	0.126179	-3.28689	5.16759	8.11711	0.00438494	0.0135724	0.00514333	down-regulated
schi20013760	schi20013760	2.33726	2.03468	0.216084	0.538841	-2.33576	6.46767	8.10341	0.0044182	0.0136688	0.00517985	down-regulated
schi20042890	schi20042890	9.264	12.8172	3.10048	4.23287	-1.38533	3.79659	8.1026	0.00442019	0.0136688	0.00517985	down-regulated
schi20036750	schi20036750	19.9959	14.3532	3.95919	6.11229	-1.5777	5.46014	8.07938	0.00447718	0.0138	0.00522956	down-regulated
schi20019360	schi20019360	42.0299	34.1388	5.28821	10.0187	-2.1309	6.71064	8.07476	0.0044886	0.0138287	0.00524046	down-regulated
schi20050330	schi20050330	1.05611	2.15717	3.90148	8.66112	2.08603	2.42916	8.05606	0.00453518	0.0139463	0.00528501	up-regulated
schi20030870	schi20030870	46.5385	50.1381	5.56087	8.06541	-2.6091	5.62238	8.03378	0.00459129	0.0141123	0.00534792	down-regulated
schi20004640	schi20004640	18.703	21.1769	7.482	9.4605	-1.03336	4.56578	8.0037	0.00466818	0.0143221	0.00542742	down-regulated
schi20000790	schi20000790	9.16683	10.289	19.3146	15.3906	1.0329	3.62692	7.98791	0.00470907	0.0144208	0.00546484	up-regulated
schi20056040	schi20056040	3.66985	9.46188	2.13828	1.1823	-1.74141	3.20353	7.98338	0.00472088	0.0144437	0.00547349	down-regulated
schi20017140	schi20017140	6.93037	6.45646	2.54526	3.18643	-1.02213	3.26848	7.94963	0.00480972	0.0146862	0.00556542	down-regulated
schi20027420	schi20027420	32.5825	45.8854	67.3074	70.5607	1.01605	5.62401	7.94906	0.00481124	0.0146862	0.00556542	up-regulated
schi20008270	schi20008270	7.99785	6.90052	0.9958	2.23319	-2.01833	4.87813	7.92277	0.00488165	0.0148422	0.00562452	down-regulated
schi20023820	schi20023820	4.25537	5.10254	0.505139	1.86018	-1.70103	2.65019	7.91219	0.00491028	0.014913	0.00565136	down-regulated
schi20020410	schi20020410	29.9983	35.2468	7.92148	19.0794	-1.0782	8.12	7.89924	0.00494555	0.0150064	0.00568674	down-regulated
schi20018630	schi20018630	16.2506	16.4515	2.58469	1.77604	-2.69189	5.51374	7.87364	0.00501606	0.0152064	0.00576254	down-regulated
schi20054210	schi20054210	42.0642	39.2274	13.5957	13.5049	-1.38398	4.66546	7.84787	0.00508807	0.0153858	0.00583051	down-regulated
schi20006950	schi20006950	1.68252	2.04101	0.908209	0	-1.83172	3.60067	7.83913	0.00511271	0.0154429	0.00585217	down-regulated
schi20005880	schi20005880	4.58769	2.29879	1.25767	0.683612	-1.63046	3.38942	7.80933	0.0051977	0.0156569	0.00593324	down-regulated
schi20028460	schi20028460	49.4131	49.9992	109.182	65.1884	1.01301	4.79427	7.78917	0.00525604	0.0158039	0.00598895	up-regulated
schi20025930	schi20025930	30.8757	20.9837	74.1212	40.3193	1.33181	6.47514	7.78256	0.00527529	0.0158546	0.00600816	up-regulated
schi20062150	schi20062150	28.3553	25.6014	4.39822	6.19952	-2.15436	5.8927	7.77161	0.00530736	0.0159365	0.00603921	down-regulated
schi20026570	schi20026570	93.9289	72.4272	11.1398	21.5523	-2.16111	7.42729	7.75875	0.00534529	0.0160177	0.00606999	down-regulated
schi20060410	schi20060410	19.4627	20.11	38.1422	37.4842	1.13493	3.33303	7.75269	0.00536325	0.0160607	0.00608627	up-regulated
schi20027230	schi20027230	19.3831	19.9449	2.99997	7.03277	-1.77915	4.18132	7.71803	0.00546719	0.0163351	0.00619024	down-regulated
schi20027640	schi20027640	16.507	8.70221	26.8545	24.9491	1.21464	6.27754	7.7102	0.00549097	0.0163987	0.00621437	up-regulated
schi20042210	schi20042210	2.29279	3.26468	0	0.712096	-2.6903	3.76028	7.6828	0.00557495	0.0165972	0.00628958	down-regulated
schi20010220	schi20010220	4.89107	5.14606	1.66916	1.93897	-1.29663	3.39228	7.67896	0.00558684	0.0166177	0.00629734	down-regulated
schi20027430	schi20027430	0.538248	1.2099	0	0.169771	-3.1344	3.81348	7.67739	0.00559169	0.0166246	0.00629997	down-regulated
schi20055320	schi20055320	0.311276	0.656212	0	0.098126	-2.89229	0.587806	7.6585	0.00565054	0.016777	0.00635773	down-regulated
schi20044690	schi20044690	5.92973	13.2876	2.673	3.88765	-1.30422	4.22067	7.61981	0.00577305	0.0171101	0.00648396	down-regulated
schi20025700	schi20025700	1.95555	1.42614	0.188592	0.863117	-1.51263	7.31911	7.61844	0.00577744	0.0171155	0.00648599	down-regulated
schi20021640	schi20021640	100.636	101.535	39.7538	41.7409	-1.11437	6.89415	7.60527	0.00581978	0.0172178	0.00652477	down-regulated
schi20035780	schi20035780	4.2567	2.73995	0.651954	1.58375	-1.38912	5.36556	7.59684	0.00584709	0.0172601	0.00654079	down-regulated
schi20043600	schi20043600	7.75714	7.28153	3.29226	3.13803	-1.0288	3.73406	7.59114	0.00586559	0.017307	0.00655857	down-regulated
schi20000420	schi20000420	0.416501	0.389544	0	0.121447	-2.35583	4.23786	7.58048	0.00590038	0.0173864	0.00658867	down-regulated
schi20049040	schi20049040	635.693	603.321	206.784	250.713	-1.24652	8.48925	7.57659	0.00591313	0.0174095	0.00659743	down-regulated
schi20011350	schi20011350	1.12908	1.1493	0	0.172243	-3.51972	3.20051	7.57648	0.00591347	0.0174095	0.00659743	down-regulated
schi20054420	schi20054420	2.60704	7.86287	0.966911	1.35717	-1.85766	1.96855	7.55281	0.00599165	0.017585	0.00666393	down-regulated
schi20047590	schi20047590	0.313374	0	1.18583	0.296363	2.46507	1.86824	7.55077	0.00599843	0.0175972	0.00666852	up-regulated
schi20055770	schi20055770	2.35751	2.21421	0.179955	1.07939	-1.68241	3.96664	7.52384	0.00608877	0.0178101	0.00674923	down-regulated
schi20059330	schi20059330	78.5198	90.7761	22.0257	24.615	-1.66018	6.36465	7.50822	0.0061418	0.0179463	0.00680082	down-regulated
schi20032290	schi20032290	118.194	119.039	45.9216	47.3675	-1.15067	7.97587	7.49468	0.00618815	0.0180658	0.00684611	down-regulated
schi20029380	schi20029380	12.1188	13.4856	5.73748	2.1342	-1.48394	2.57784	7.45874	0.00631293	0.0183896	0.00696882	down-regulated
schi20019110	schi20019110	329.937	291.335	75.1892	100.708	-1.63245	9.90277	7.44959	0.00634509	0.0184671	0.00699817	down-regulated
schi20027810	schi20027810	26.7512	25.7323	5.02638	7.35741	-1.87404	4.9379	7.4258	0.00642952	0.0186466	0.00706621	down-regulated
schi20051420	schi20051420	11.6281	15.7716	5.75182	5.72964	-1.04188	3.87721	7.42508	0.00643209	0.0186466	0.00706621	down-regulated
schi20038460	schi20038460	4.47736	3.00225	1.73508	0.957397	-1.231	3.13572	7.36579	0.00664764	0.0191959	0.00727439	down-regulated
schi20000950	schi20000950	1.09345	0.51483	0.09716	0.319489	-1.68258	4.41355	7.35518	0.00668697	0.0192759	0.0073047	down-regulated
schi20058530	schi20058530	3.96967	2.82563	0.258645	0	-3.37276	-0.01324	7.35385	0.00669195	0.0192819	0.00730696	down-regulated
schi20046760	schi20046760	0	0	32.2772	0	11.4254	5.13872	7.34111	0.00673952	0.0193819	0.00734487	up-regulated
schi20004970	schi20004970	7.73549	8.70947	0.911068	1.57963	-2.52317	5.92962	7.32801	0.00678881	0.0194932	0.00738704	down-regulated
schi20023900	schi20023900	2.4627	2.44705	1.12512	0.703832	-1.21146	5.09434	7.31322	0.00684492	0.0196288	0.00743843	down-regulated
schi20003470	schi20003470	13.4786	10.7174	1.37376	6.11073	-1.51649	4.09519	7.31188	0.00685002	0.0196349	0.00744075	down-regulated
schi20017710	schi20017710	2.10844	4.724	0.998982	1.3375	-1.34764	2.75155	7.28249	0.00696299	0.0198986	0.00754065	down-regulated
schi20056730	schi20056730	0.41522	0.743594	0	0.281982	-1.77389	3.35354	7.28031	0.00697146	0.0199142	0.00754656	down-regulated
schi20065840	schi20065840	2.89472	1.99098	0	0.829003	-2.39577	2.39491	7.25378	0.00707517	0.020193	0.00765224	down-regulated
schi20050020	schi20050020	15.8932	11.3856	1.23832	3.27612	-2.40596	4.68368	7.25174	0.00708323	0.0202073	0.00765766	down-regulated
schi20017000	schi20017000	8.03655	10.3696	2.18765	5.59654	-1.04378	3.37428	7.22572	0.00718662	0.0204671	0.00775608	down-regulated
schi20055280	schi20055280	3.60048	2.47754	0.405055	1.03766	-1.82134	2.07865	7.21152	0.0072437	0.0206208	0.00781433	down-regulated
schi20053100	schi20053100	10.7457	2.24036	1.21469	2.30179	-1.61558	3.6691	7.19159	0.00732463	0.0208332	0.00789485	down-regulated
schi20039580	schi20039580	3.02024	3.2652	1.06852	1.05183	-1.35325	3.40237	7.18424	0.00735468	0.0209008	0.00792045	down-regulated
schi20049210	schi20049210	1.17545	3.81768	0.463972	1.09047	-1.44001	3.32206	7.17669	0.00738568	0.0209619	0.00794361	down-regulated
schi20038580	schi20038580	3.36204	3.17017	0.215458	1.02019	-2.15315	3.14042	7.16336	0.00744075	0.0210911	0.00799258	down-regulated
schi20059630	schi20059630	2.14888	3.40037	0	0.722903	-2.73386	3.29525	7.14751	0.00750682	0.0212602	0.00805666	down-regulated
schi20064780	schi20064780	0.926865	0.534691	0	0.337308	-1.9423	3.28497	7.14335	0.00752425	0.0213005	0.00807192	down-regulated
schi20037160	schi20037160	2.96916	4.56253	1.05631	1.2723	-1.46089	3.60338	7.07766	0.0078051	0.0219727	0.00832664	down-regulated
schi20062790	schi20062790	18.2834	16.2757	6.74873	6.07365	-1.2357	6.06693	7.07697	0.00780808	0.0219727	0.00832664	down-regulated
schi20025560	schi20025560	0.891557	0	0.007173	0	-3.88734	2.29352	7.05541	0.00790261	0.0222198	0.00842029	down-regulated
schi20001510	schi20001510	7.04064	4.34913	1.56568	2.21182	-1.39008	3.22747	6.9976	0.00816191	0.0229003	0.00867818	down-regulated
schi20061130	schi20061130	7.63587	7.62222	0.296277	2.43754	-2.28358	4.95021	6.9908	0.00819295	0.0229777	0.0087075	down-regulated
schi20045300	schi20045300	4.34782	6.70337	0.253479	1.9385	-2.08081	4.70314	6.93427	0.00845598	0.0235898	0.00893945	down-regulated
schi20064950	schi20064950	1.0448	0	0	0	-5.62758	-0.171297	6.9323	0.00846526	0.0236016	0.00894394	down-regulated
schi20053820	schi20053820	2.61563	3.84363	0.316262	0.454787	-2.75296	3.96119	6.87775	0.00872751	0.0242716	0.00919782	down-regulated
schi20040500	schi20040500	2.29746	2.44937	5.88808	5.57028	1.46321	1.88242	6.85661	0.0088314	0.0245193	0.00929172	up-regulated
schi20065470	schi20065470	0	5.2825	0	0	-8.12842	0.283245	6.84605	0.00888376	0.0246338	0.00933507	down-regulated
schi20059290	schi20059290	2.91001	4.31246	10.3428	6.20777	1.38969	2.36989	6.81904	0.00901912	0.0249673	0.00946149	up-regulated
schi20063310	schi20063310	1.56686	2.85861	0.604324	0.877676	-1.33904	3.84912	6.81564	0.00903629	0.0250044	0.00947554	down-regulated
schi20054430	schi20054430	5.89348	6.18806	1.36517	2.50427	-1.40279	2.93035	6.80684	0.00908092	0.025086	0.00950647	down-regulated
schi20037700	schi20037700	121.659	106.644	195.915	210.589	1.02227	6.8908	6.77456	0.00924662	0.0254801	0.00965579	up-regulated
schi20005370	schi20005370	2.07807	2.13855	0.283437	0	-3.09742	0.45544	6.74356	0.00940865	0.0258308	0.00978869	down-regulated
schi20064040	schi20064040	14.674	11.8464	1.46314	1.27421	-3.03957	4.26268	6.73845	0.00943565	0.0258934	0.0098124	down-regulated
schi20001120	schi20001120	1.65679	1.27151	3.01856	2.51912	1.10646	3.77802	6.72657	0.00949872	0.0260557	0.00987391	up-regulated
schi20060610	schi20060610	117.183	108.323	1117.89	358.715	2.91855	7.30571	6.7138	0.00956696	0.0262085	0.00993182	up-regulated
schi20049560	schi20049560	3.00716	2.889	0	1.32903	-1.97868	2.24538	6.71274	0.00957267	0.0262085	0.00993182	down-regulated
schi20035120	schi20035120	5.27277	8.89887	1.72365	4.12778	-1.06144	3.75911	6.71181	0.00957764	0.0262085	0.00993182	down-regulated
schi20009960	schi20009960	18.1645	19.0892	6.73549	8.26409	-1.11692	4.32285	6.70941	0.00959053	0.0262207	0.00993645	down-regulated
schi20040030	schi20040030	6.17068	9.08524	2.12529	2.29002	-1.54105	2.98815	6.68725	0.0097105	0.0264614	0.0100277	down-regulated
schi20009330	schi20009330	19.3424	23.4139	6.67506	9.30938	-1.22147	4.3209	6.6322	0.0100151	0.0271527	0.0102897	down-regulated
schi20055250	schi20055250	3.2137	2.96573	0.146117	0.876427	-2.31813	3.6057	6.62297	0.0100672	0.0272653	0.0103323	down-regulated
schi20005420	schi20005420	1.16834	1.67142	0.23277	0.57864	-1.55996	5.44002	6.61709	0.0101005	0.0273257	0.0103552	down-regulated
schi20011760	schi20011760	6.96231	7.07926	0.820094	0.704819	-2.99246	6.40683	6.61612	0.010106	0.0273257	0.0103552	down-regulated
schi20008740	schi20008740	5.36908	5.89373	2.65219	1.76141	-1.13497	3.8364	6.59351	0.0102351	0.0275914	0.0104559	down-regulated
schi20045570	schi20045570	8.10192	8.25421	2.53443	2.528	-1.49551	4.27818	6.59309	0.0102375	0.0275914	0.0104559	down-regulated
schi20059510	schi20059510	0.784759	0.519598	0.18498	0	-2.57972	2.76608	6.58587	0.0102791	0.0276473	0.0104771	down-regulated
schi20059550	schi20059550	2.09987	3.03714	0.458603	1.14614	-1.43651	2.72981	6.58028	0.0103115	0.0277012	0.0104975	down-regulated
schi20007510	schi20007510	74.1825	52.9625	12.4568	16.1434	-1.96533	6.48071	6.55304	0.0104705	0.0280256	0.0106204	down-regulated
schi20021830	schi20021830	6.07923	4.05079	1.52084	0	-2.53339	1.22923	6.52541	0.0106344	0.0283726	0.0107519	down-regulated
schi20039170	schi20039170	0.157663	2.84905	0.252074	0.261586	-2.27299	3.2717	6.50683	0.0107461	0.0286246	0.0108474	down-regulated
schi20032780	schi20032780	2.37792	1.77104	0.324555	0.60954	-1.96118	6.56603	6.50295	0.0107696	0.0286756	0.0108667	down-regulated
schi20008580	schi20008580	2.34649	3.76781	0.924012	0.507075	-1.87211	2.72415	6.50143	0.0107788	0.0286885	0.0108717	down-regulated
schi20041690	schi20041690	1.32854	2.68731	0.715764	0.356563	-1.66071	1.9576	6.49211	0.0108354	0.0288046	0.0109156	down-regulated
schi20016410	schi20016410	2.02472	5.32214	1.42557	1.4811	-1.10006	3.55126	6.47171	0.0109605	0.0290745	0.0110179	down-regulated
schi20023220	schi20023220	7.25186	13.2725	2.06708	4.60074	-1.37458	2.83189	6.46163	0.0110229	0.0292093	0.011069	down-regulated
schi20041610	schi20041610	2.85158	4.61698	0.901091	1.85529	-1.22212	3.50392	6.45933	0.0110371	0.0292354	0.0110789	down-regulated
schi20017360	schi20017360	0.076178	0.4618	0	0.144087	-1.51806	5.46181	6.44226	0.0111437	0.029447	0.0111591	down-regulated
schi20038220	schi20038220	24.3087	35.004	10.7449	12.3344	-1.14749	4.29418	6.43163	0.0112106	0.0295767	0.0112082	down-regulated
schi20025960	schi20025960	6.83844	2.88787	12.9694	17.1494	1.79122	4.22267	6.39707	0.0114309	0.0300383	0.0113832	up-regulated
schi20067650	schi20067650	4.26205	4.94021	1.59456	1.54648	-1.32522	2.38025	6.38645	0.0114995	0.0301827	0.0114379	down-regulated
schi20037920	schi20037920	24.2845	18.4639	10.1324	7.71269	-1.06779	4.04677	6.37278	0.0115884	0.0303919	0.0115172	down-regulated
schi20035350	schi20035350	48.2688	46.7667	13.7002	14.369	-1.56315	5.23527	6.3638	0.0116472	0.030522	0.0115664	down-regulated
schi20021070	schi20021070	18.1128	20.6824	6.19681	10.6081	-1.01284	4.20055	6.35332	0.0117162	0.0306665	0.0116212	down-regulated
schi20024330	schi20024330	22.0266	16.2221	1.13723	4.66683	-2.5259	5.72516	6.3483	0.0117494	0.0307413	0.0116496	down-regulated
schi20014110	schi20014110	1.02134	1.11178	0.015668	0.676302	-1.40813	3.52742	6.33102	0.0118644	0.0309699	0.0117362	down-regulated
schi20047600	schi20047600	0	0	1.32091	0.294098	6.63389	-0.334568	6.32265	0.0119206	0.0311032	0.0117867	up-regulated
schi20012310	schi20012310	7.07054	7.24023	1.66122	4.50679	-1.01916	3.95563	6.30451	0.0120431	0.0313304	0.0118728	down-regulated
schi20048180	schi20048180	2.35712	3.30622	0.493876	0.980835	-1.72339	3.92881	6.30406	0.0120462	0.0313304	0.0118728	down-regulated
schi20020450	schi20020450	837.151	743.93	238.275	308.282	-1.34499	9.71431	6.29986	0.0120748	0.031382	0.0118924	down-regulated
schi20046520	schi20046520	3.80134	3.76112	0.679299	0.16844	-2.93667	3.1531	6.27685	0.0122325	0.0317175	0.0120195	down-regulated
schi20039220	schi20039220	9.86199	12.4244	3.53864	4.25101	-1.2832	5.06878	6.27337	0.0122566	0.0317675	0.0120384	down-regulated
schi20067030	schi20067030	2.81595	3.1743	0.345368	1.15662	-1.76362	3.56471	6.25588	0.0123782	0.032001	0.0121269	down-regulated
schi20041960	schi20041960	0.292255	0.449397	0	0	-5.25979	0.350836	6.24315	0.0124675	0.0321757	0.0121931	down-regulated
schi20020290	schi20020290	8.015	6.63236	1.0178	2.28811	-1.9669	7.60646	6.24059	0.0124855	0.0322096	0.012206	down-regulated
schi20051190	schi20051190	5.44753	9.83606	3.3428	3.13652	-1.01921	4.31532	6.21774	0.0126476	0.0325393	0.0123309	down-regulated
schi20022310	schi20022310	41.8809	47.0684	6.20481	10.011	-2.25976	7.28157	6.18129	0.0129108	0.0330752	0.012534	down-regulated
schi20010720	schi20010720	33.3721	39.5612	6.35981	9.14138	-2.03269	5.6344	6.17875	0.0129293	0.0331099	0.0125471	down-regulated
schi20063580	schi20063580	52.268	49.8071	12.2789	17.9603	-1.56504	6.09241	6.17215	0.0129776	0.0332208	0.0125892	down-regulated
schi20057370	schi20057370	4.1295	14.2239	4.33303	3.0886	-1.06723	4.25633	6.11045	0.0134385	0.0342025	0.0129612	down-regulated
schi20048660	schi20048660	4.48255	5.31358	0.763747	1.0407	-2.22615	3.76448	6.10193	0.0135034	0.0343412	0.0130138	down-regulated
schi20050490	schi20050490	3.32977	3.8277	0.56912	1.68367	-1.34841	3.48902	6.05173	0.0138927	0.0352096	0.0133428	down-regulated
schi20005230	schi20005230	3.79628	5.9865	2.57803	1.57852	-1.01557	3.27363	6.03625	0.014015	0.0354249	0.0134244	down-regulated
schi20007840	schi20007840	4.85901	9.76489	2.92413	0.746107	-1.67529	3.60093	6.02117	0.0141353	0.0356474	0.0135087	down-regulated
schi20008900	schi20008900	21.3627	15.6104	3.51549	2.29321	-2.40523	3.95721	6.00946	0.0142294	0.0358272	0.0135769	down-regulated
schi20011770	schi20011770	4.49522	13.7818	0.53424	3.01751	-2.13168	5.08301	6.00728	0.014247	0.0358472	0.0135845	down-regulated
schi20031630	schi20031630	11.0816	8.99347	1.85475	3.1733	-1.79723	5.96336	5.99861	0.0143172	0.0359965	0.013641	down-regulated
schi20006920	schi20006920	4.3072	2.9476	0.314323	0.74314	-2.59536	3.73424	5.97656	0.0144972	0.0364078	0.0137969	down-regulated
schi20059270	schi20059270	105.087	87.5814	20.5406	32.822	-1.66643	5.62981	5.97073	0.0145452	0.0365145	0.0138373	down-regulated
schi20034600	schi20034600	20.6678	26.8794	44.1721	39.13	1.01564	3.17602	5.95477	0.0146775	0.0367611	0.0139308	up-regulated
schi20015610	schi20015610	2.64805	1.57678	0.437106	0	-2.83011	1.68399	5.93838	0.0148146	0.0370086	0.0140246	down-regulated
schi20056860	schi20056860	6.4138	10.2935	1.2624	3.04165	-1.74741	3.50162	5.9339	0.0148523	0.0370888	0.014055	down-regulated
schi20029090	schi20029090	3.72727	4.23848	0.87936	2.31338	-1.12377	3.36225	5.932	0.0148684	0.037115	0.0140649	down-regulated
schi20023420	schi20023420	0.811178	1.01655	0.191846	0.191786	-2.04075	1.98348	5.93008	0.0148846	0.0371414	0.0140749	down-regulated
schi20033860	schi20033860	5.51124	7.19189	2.22991	3.06878	-1.06067	3.63836	5.90645	0.0150856	0.0375722	0.0142382	down-regulated
schi20007290	schi20007290	0	0.220851	0	0	-5.04197	1.89391	5.90277	0.0151171	0.0376365	0.0142625	down-regulated
schi20065650	schi20065650	0.661255	1.07315	0.433412	0	-1.77859	3.59137	5.88767	0.0152472	0.0379094	0.014366	down-regulated
schi20036040	schi20036040	0.529776	0	0	0	-4.33608	1.9468	5.8685	0.0154141	0.0382612	0.0144993	down-regulated
schi20054890	schi20054890	0.291995	0.807076	0.79739	1.78758	1.41345	4.50632	5.85928	0.0154952	0.0384048	0.0145537	up-regulated
schi20027170	schi20027170	2.98832	4.79387	0.628055	1.99376	-1.35902	2.97638	5.85507	0.0155323	0.038468	0.0145776	down-regulated
schi20067830	schi20067830	1.31217	6.4004	0.746273	0.454377	-2.3834	2.39961	5.84017	0.0156643	0.0387239	0.0146746	down-regulated
schi20065460	schi20065460	0	2.79615	0	0	-6.40763	-0.973687	5.8372	0.0156908	0.0387738	0.0146935	down-regulated
schi20023120	schi20023120	20.7637	16.2065	5.71546	5.62101	-1.51769	2.19914	5.79721	0.0160516	0.0394888	0.0149645	down-regulated
schi20042190	schi20042190	8.47399	6.99863	2.48455	1.97638	-1.57717	2.77328	5.76975	0.0163043	0.0400362	0.0151719	down-regulated
schi20035830	schi20035830	3.68021	8.85316	2.52431	2.72609	-1.03317	4.3905	5.74646	0.0165219	0.0404293	0.0153209	down-regulated
schi20041820	schi20041820	34.1817	30.3466	9.03522	11.4658	-1.46024	4.83367	5.74503	0.0165353	0.0404387	0.0153244	down-regulated
schi20016340	schi20016340	3.71907	4.2173	7.92772	8.28369	1.21024	1.96613	5.73539	0.0166264	0.0406315	0.0153975	up-regulated
schi20010560	schi20010560	1.75893	1.53981	0.399793	0.254026	-2.04174	1.89379	5.72792	0.0166973	0.0407445	0.0154403	down-regulated
schi20064740	schi20064740	3.18418	2.28134	0.180376	0.709858	-2.42843	5.13071	5.66051	0.0173511	0.0421554	0.015975	down-regulated
schi20022350	schi20022350	0.094067	0.7045	0	0.088961	-2.61112	3.73133	5.6598	0.0173581	0.0421554	0.015975	down-regulated
schi20017500	schi20017500	21.5143	19.6098	3.96147	5.5962	-1.91251	5.78312	5.62962	0.0176595	0.0427308	0.016193	down-regulated
schi20046900	schi20046900	289.158	288.561	75.0131	81.8269	-1.68261	5.37751	5.61251	0.0178327	0.043089	0.0163288	down-regulated
schi20044880	schi20044880	4.46147	5.65625	0.983505	2.55751	-1.22423	2.67269	5.56132	0.0183616	0.0441563	0.0167332	down-regulated
schi20003070	schi20003070	1.25548	6.28396	0.94746	0.607156	-1.89133	1.05513	5.5129	0.0188767	0.0451326	0.0171032	down-regulated
schi20059240	schi20059240	5.98845	10.1845	15.7682	14.5465	1.10296	2.94317	5.49665	0.019053	0.0455352	0.0172558	up-regulated
schi20053170	schi20053170	5.24021	5.69899	1.70232	1.53365	-1.5477	2.72685	5.49282	0.0190948	0.0456045	0.017282	down-regulated
schi20062160	schi20062160	1.34721	0.851017	2.08787	3.33957	1.43624	3.09609	5.46964	0.0193497	0.0461464	0.0174874	up-regulated
schi20060000	schi20060000	0.069682	0.087441	0.022071	0.022064	-1.6547	2.31954	5.42714	0.0198261	0.046992	0.0178078	down-regulated
schi20013290	schi20013290	1.83783	2.10533	0.840013	0.80425	-1.0008	3.07666	5.42666	0.0198316	0.046992	0.0178078	down-regulated
schi20040040	schi20040040	1.00567	0.526076	0.177056	0	-2.56421	0.92871	5.39183	0.0202312	0.0478022	0.0181148	down-regulated
schi20006100	schi20006100	4.2911	5.81687	0.466246	1.21365	-2.33203	4.54533	5.39018	0.0202504	0.0478249	0.0181235	down-regulated
schi20021780	schi20021780	0.961257	0.766625	0.306504	0.202919	-1.44735	3.29229	5.35564	0.0206554	0.0485793	0.0184093	down-regulated
schi20000470	schi20000470	1.28567	1.68337	0.254109	0.153813	-2.64067	4.81089	5.34483	0.0207838	0.0488122	0.0184976	down-regulated
schi20031790	schi20031790	0.235542	0.551726	0.111412	0	-2.57821	1.43269	5.33552	0.0208951	0.0490214	0.0185769	down-regulated
schi20013340	schi20013340	4.71675	10.0535	0.628992	2.20249	-2.16052	4.62624	5.31268	0.0211707	0.0495454	0.0187754	down-regulated
schi20015390	schi20015390	1.63818	1.07194	0.521217	0.278143	-1.41718	2.4219	5.3091	0.0212144	0.0496124	0.0188009	down-regulated

## Sheet: Table S14 TF.Control36h_vs_Trea
Supplementary Table S14 Statistics of TFs in control gropu as compared with treated group at 36 h
gene_id	gene_name	TF	Control36h.2	Control36h.3	Treated36h.2	Treated36h.3	logFC	logCPM	LR	PValue	FDR	Storey_qvalue	DE
schi20000170	schi20000170	MYB	3.48894	7.82166	0	0	-9.55023	3.48502	83.4804	6.44e-20	1.33e-17	5.05e-18	down-regulated
schi20060290	schi20060290	MYB	75.2842	92.0314	33.8739	31.1668	-1.16014	8.20406	80.5766	2.8e-19	5.15e-17	1.95e-17	down-regulated
schi20040240	schi20040240	WRKY	45.45	86.2192	14.534	13.8108	-1.99604	6.75629	78.0654	9.97e-19	1.65e-16	6.26e-17	down-regulated
schi20062200	schi20062200	MYB	134.061	309.317	34.9672	22.8985	-2.70683	9.54447	68.5911	1.21e-16	1.26e-14	4.76e-15	down-regulated
schi20067200	schi20067200	MADS	48.2381	54.5867	138.347	119.45	1.52578	6.34706	61.7253	3.95e-15	3.23e-13	1.22e-13	up-regulated
schi20068070	schi20068070	MYB	76.0733	144.618	14.7856	16.3132	-2.61054	6.97585	60.7478	6.49e-15	5e-13	1.9e-13	down-regulated
schi20048450	schi20048450	MYB	258.157	281.314	70.4608	76.4259	-1.67873	7.59472	55.8783	7.71e-14	5.01e-12	1.9e-12	down-regulated
schi20021090	schi20021090	bZIP	7.43604	7.58709	1.09265	0.642537	-2.90427	5.23774	55.5184	9.26e-14	5.79e-12	2.19e-12	down-regulated
schi20026750	schi20026750	LIM	88.5803	87.2373	25.1512	33.7052	-1.38652	6.34545	49.1091	2.42e-12	1.13e-10	4.28e-11	down-regulated
schi20041240	schi20041240	MYB	24.5247	19.4385	1.6156	4.05429	-2.77343	6.65677	42.3066	7.8e-11	2.46e-09	9.34e-10	down-regulated
schi20049230	schi20049230	TRAF	47.536	41.22	133.607	128.084	1.74987	7.49808	40.8641	1.63e-10	4.72e-09	1.79e-09	up-regulated
schi20043800	schi20043800	MYB	55.0658	93.8188	16.4187	20.7257	-1.79157	6.33934	40.0891	2.43e-10	6.57e-09	2.49e-09	down-regulated
schi20043810	schi20043810	MYB	308.139	431.107	88.4577	109.853	-1.6945	8.33363	38.2073	6.36e-10	1.54e-08	5.85e-09	down-regulated
schi20012900	schi20012900	C2H2	89.2974	79.2277	29.988	34.9115	-1.18575	7.09462	36.9486	1.21e-09	2.72e-08	1.03e-08	down-regulated
schi20053500	schi20053500	MYB	6.1604	6.4907	0.970121	0.615509	-2.78316	4.78093	36.3563	1.64e-09	3.51e-08	1.33e-08	down-regulated
schi20029960	schi20029960	WRKY	41.9509	43.1087	12.056	13.2476	-1.54772	5.14554	32.8925	9.74e-09	1.7e-07	6.46e-08	down-regulated
schi20020670	schi20020670	HMG	105.743	95.6265	42.4189	45.5304	-1.00352	8.28927	30.073	4.16e-08	6.08e-07	2.3e-07	down-regulated
schi20057100	schi20057100	C3H	5.11368	11.4712	2.51983	2.95364	-1.38407	4.66245	29.1135	6.83e-08	9.43e-07	3.57e-07	down-regulated
schi20043230	schi20043230	MYB	0.746374	1.50909	0	0	-7.14569	3.14763	29.0609	7.01e-08	9.63e-07	3.65e-07	down-regulated
schi20061090	schi20061090	MYB	22.8833	27.7227	2.51907	3.84058	-2.78754	5.06226	25.2688	4.99e-07	5.53e-06	2.1e-06	down-regulated
schi20020130	schi20020130	SET	6.07347	7.84916	2.26141	2.50401	-1.33617	4.95295	25.1416	5.33e-07	5.86e-06	2.22e-06	down-regulated
schi20061880	schi20061880	TUB	45.0461	42.1171	3.19564	8.1845	-2.7505	7.87085	20.2456	6.81e-06	5.32e-05	2.02e-05	down-regulated
schi20048910	schi20048910	C3H	31.6353	46.1967	58.4346	80.4803	1.03321	5.23631	20.0083	7.71e-06	5.97e-05	2.26e-05	up-regulated
schi20054570	schi20054570	MYB-related	1.17008	3.04957	0	0	-6.84049	3.60871	19.5624	9.74e-06	7.3e-05	2.77e-05	down-regulated
schi20033350	schi20033350	MYB	3.13693	2.71739	0	0	-7.95292	3.48186	16.9797	3.78e-05	0.000238794	9.05e-05	down-regulated
schi20058570	schi20058570	WRKY	9.23244	11.0766	4.68163	3.87147	-1.03834	5.39217	16.8587	4.03e-05	0.000251863	9.54e-05	down-regulated
schi20032030	schi20032030	C2H2	68.4649	54.2321	4.63368	8.02501	-3.08479	5.08001	15.4218	8.6e-05	0.000481921	0.000182626	down-regulated
schi20016070	schi20016070	WRKY	5.31963	6.58597	1.54155	1.11283	-1.9377	3.88771	14.863	0.00011561	0.000617645	0.000234059	down-regulated
schi20036090	schi20036090	Orphans	107.7	113.627	20.1007	35.2755	-1.80591	6.58322	14.1032	0.000173051	0.000884602	0.000335224	down-regulated
schi20009360	schi20009360	CPP	10.2695	15.7612	4.45064	4.7458	-1.28359	4.33035	13.6657	0.00021841	0.00107018	0.000405548	down-regulated
schi20054070	schi20054070	TRAF	2.03886	4.57236	1.08594	1.59984	-1.06473	4.27976	12.8838	0.000331444	0.00152391	0.000577491	down-regulated
schi20060180	schi20060180	bHLH	0.769596	2.00031	0.16125	0.323476	-2.16823	2.04058	12.6188	0.000381877	0.0017135	0.000649337	down-regulated
schi20013210	schi20013210	SET	6.55869	8.78347	3.07837	3.02302	-1.12283	4.70384	11.8863	0.000565485	0.00239105	0.000906098	down-regulated
schi20035170	schi20035170	MYB-related	8.68581	13.4135	4.35036	5.1413	-1.0076	4.02195	10.7611	0.00103654	0.00397929	0.00150797	down-regulated
schi20026020	schi20026020	Jumonji	13.1129	14.472	3.44454	6.80901	-1.23238	5.87038	10.1876	0.00141387	0.00518471	0.00196477	down-regulated
schi20063470	schi20063470	Orphans	10.7707	4.6821	2.5845	2.27234	-1.45248	5.90404	9.89493	0.00165735	0.00592037	0.00224355	down-regulated
schi20019110	schi20019110	TIG	329.937	291.335	75.1892	100.708	-1.63245	9.90277	7.44959	0.00634509	0.0184671	0.00699817	down-regulated
schi20038580	schi20038580	Orphans	3.36204	3.17017	0.215458	1.02019	-2.15315	3.14042	7.16336	0.00744075	0.0210911	0.00799258	down-regulated
schi20064950	schi20064950	MYB	1.0448	0	0	0	-5.62758	-0.171297	6.9323	0.00846526	0.0236016	0.00894394	down-regulated
schi20005370	schi20005370	MYB	2.07807	2.13855	0.283437	0	-3.09742	0.45544	6.74356	0.00940865	0.0258308	0.00978869	down-regulated
schi20067650	schi20067650	WRKY	4.26205	4.94021	1.59456	1.54648	-1.32522	2.38025	6.38645	0.0114995	0.0301827	0.0114379	down-regulated

## Sheet: Table S15 GO.Control36h_vs_Trea
Supplementary Table S15 GO enrichment of the DEGs in control gropu as compared with treated group at 36 h
Type	GO.ID	Term	Annotated	AnnTotal	Significant	SigTotal	Expected	pvalue	FDR	significantGenes
MF	GO:0003774	motor activity	140	4142	80	813	27.48	1.7e-23	2.13e-20	schi20000360, schi20001240, schi20001520, schi20003540, schi20004970, schi20005580, schi20005590, schi20008960, schi20009960, schi20010350, schi20010430, schi20010910, schi20011120, schi20011760, schi20012610, schi20013760, schi20015570, schi20016170, schi20017190, schi20019150, schi20019560, schi20020070, schi20020290, schi20021660, schi20025700, schi20026070, schi20026200, schi20026720, schi200…
CC	GO:0005929	cilium	51	2428	42	471	9.89	1.4e-22	2.3e-20	schi20003780, schi20006950, schi20007320, schi20007400, schi20007810, schi20007840, schi20008940, schi20009740, schi20010910, schi20012300, schi20013190, schi20013760, schi20014870, schi20015860, schi20017040, schi20022370, schi20022760, schi20027800, schi20029320, schi20033840, schi20034380, schi20038380, schi20042100, schi20042610, schi20043380, schi20046700, schi20047200, schi20047990, schi200…
CC	GO:0042995	cell projection	51	2428	42	471	9.89	1.4e-22	2.3e-20	schi20003780, schi20006950, schi20007320, schi20007400, schi20007810, schi20007840, schi20008940, schi20009740, schi20010910, schi20012300, schi20013190, schi20013760, schi20014870, schi20015860, schi20017040, schi20022370, schi20022760, schi20027800, schi20029320, schi20033840, schi20034380, schi20038380, schi20042100, schi20042610, schi20043380, schi20046700, schi20047200, schi20047990, schi200…
CC	GO:0120025	plasma membrane bounded cell projection	51	2428	42	471	9.89	1.4e-22	2.3e-20	schi20003780, schi20006950, schi20007320, schi20007400, schi20007810, schi20007840, schi20008940, schi20009740, schi20010910, schi20012300, schi20013190, schi20013760, schi20014870, schi20015860, schi20017040, schi20022370, schi20022760, schi20027800, schi20029320, schi20033840, schi20034380, schi20038380, schi20042100, schi20042610, schi20043380, schi20046700, schi20047200, schi20047990, schi200…
CC	GO:0031514	motile cilium	34	2428	31	471	6.6	1.2e-19	1.48e-17	schi20003780, schi20007320, schi20007400, schi20007810, schi20007840, schi20008940, schi20009740, schi20012300, schi20013190, schi20014870, schi20015860, schi20022370, schi20022760, schi20033840, schi20034380, schi20038380, schi20042100, schi20042610, schi20046700, schi20047200, schi20047990, schi20050450, schi20050510, schi20053390, schi20056620, schi20056690, schi20060150, schi20061510, schi200…
CC	GO:0005856	cytoskeleton	153	2428	75	471	29.68	9.6e-18	8.2e-16	schi20000360, schi20001240, schi20001520, schi20003540, schi20004970, schi20005580, schi20005590, schi20009960, schi20010350, schi20010430, schi20010910, schi20011120, schi20011760, schi20012610, schi20012770, schi20013650, schi20013760, schi20015570, schi20016170, schi20017040, schi20017190, schi20019150, schi20019560, schi20020290, schi20021660, schi20025700, schi20025750, schi20026070, schi200…
CC	GO:0044430	cytoskeletal part	150	2428	74	471	29.1	1e-17	8.2e-16	schi20000360, schi20001240, schi20001520, schi20003540, schi20004970, schi20005580, schi20005590, schi20009960, schi20010350, schi20010430, schi20010910, schi20011120, schi20011760, schi20012610, schi20012770, schi20013650, schi20013760, schi20015570, schi20016170, schi20017040, schi20017190, schi20019150, schi20019560, schi20020290, schi20021660, schi20025700, schi20026070, schi20026710, schi200…
BP	GO:0006928	movement of cell or subcellular component	94	3540	54	671	17.82	4.5e-17	7.37e-14	schi20000360, schi20001520, schi20007320, schi20007810, schi20008960, schi20010910, schi20011120, schi20013760, schi20019150, schi20019560, schi20020070, schi20020290, schi20025700, schi20026200, schi20026770, schi20026830, schi20027430, schi20027800, schi20028060, schi20028070, schi20029320, schi20030990, schi20032780, schi20033840, schi20034380, schi20038530, schi20038610, schi20038740, schi200…
BP	GO:0007018	microtubule-based movement	92	3540	53	671	17.44	7.5e-17	7.37e-14	schi20000360, schi20001520, schi20007320, schi20007810, schi20008960, schi20010910, schi20011120, schi20013760, schi20019150, schi20019560, schi20020070, schi20020290, schi20025700, schi20026200, schi20026770, schi20026830, schi20027430, schi20027800, schi20028060, schi20028070, schi20029320, schi20030990, schi20032780, schi20034380, schi20038530, schi20038610, schi20038740, schi20040730, schi200…
BP	GO:0007017	microtubule-based process	124	3540	62	671	23.5	1.7e-15	1.11e-12	schi20000360, schi20001520, schi20007320, schi20007810, schi20008960, schi20010490, schi20010910, schi20011120, schi20013650, schi20013760, schi20017040, schi20019150, schi20019560, schi20020070, schi20020290, schi20025700, schi20026200, schi20026770, schi20026830, schi20027430, schi20027800, schi20028060, schi20028070, schi20029320, schi20030990, schi20032780, schi20034380, schi20035050, schi200…
MF	GO:0008092	cytoskeletal protein binding	152	4142	72	813	29.83	3.1e-15	1.5e-12	schi20000250, schi20000360, schi20001240, schi20001520, schi20003540, schi20004970, schi20005580, schi20005590, schi20007810, schi20008960, schi20009960, schi20010350, schi20010430, schi20011120, schi20011760, schi20012770, schi20015570, schi20016170, schi20016840, schi20017190, schi20017790, schi20019560, schi20020070, schi20021660, schi20022620, schi20022850, schi20025230, schi20026070, schi200…
MF	GO:0003777	microtubule motor activity	87	4142	50	813	17.08	3.6e-15	1.5e-12	schi20000360, schi20001520, schi20008960, schi20010910, schi20011120, schi20013760, schi20019150, schi20019560, schi20020070, schi20020290, schi20025700, schi20026200, schi20026770, schi20026830, schi20027430, schi20027800, schi20028060, schi20028070, schi20030990, schi20032780, schi20033220, schi20038530, schi20038610, schi20038740, schi20039580, schi20040730, schi20041120, schi20041130, schi200…
CC	GO:0015630	microtubule cytoskeleton	90	2428	44	471	17.46	1.2e-10	8.43e-09	schi20000360, schi20001520, schi20010910, schi20011120, schi20012770, schi20013650, schi20013760, schi20017040, schi20019150, schi20019560, schi20020290, schi20025700, schi20026710, schi20026830, schi20027800, schi20028070, schi20030990, schi20032780, schi20033220, schi20035050, schi20038520, schi20038740, schi20039580, schi20041130, schi20043380, schi20047110, schi20050990, schi20053470, schi200…
CC	GO:0016459	myosin complex	51	2428	30	471	9.89	3.7e-10	2.28e-08	schi20001240, schi20003540, schi20004970, schi20005580, schi20005590, schi20009960, schi20010350, schi20010430, schi20011760, schi20012610, schi20015570, schi20016170, schi20017190, schi20021660, schi20026070, schi20026720, schi20028130, schi20030670, schi20032290, schi20043290, schi20045210, schi20045570, schi20046660, schi20052800, schi20053270, schi20054540, schi20061070, schi20061170, schi200…
MF	GO:0043167	ion binding	1779	4142	426	813	349.19	9.5e-10	2.98e-07	schi20000360, schi20000380, schi20000420, schi20000460, schi20000470, schi20001200, schi20001240, schi20001370, schi20001520, schi20001670, schi20001800, schi20001910, schi20002030, schi20002330, schi20002650, schi20002810, schi20003350, schi20003540, schi20003910, schi20004050, schi20004780, schi20004900, schi20004970, schi20005240, schi20005270, schi20005440, schi20005580, schi20005590, schi200…
MF	GO:0008017	microtubule binding	69	4142	35	813	13.54	5.4e-09	1.35e-06	schi20000360, schi20001520, schi20008960, schi20011120, schi20016840, schi20019560, schi20020070, schi20026200, schi20026770, schi20026830, schi20027430, schi20028060, schi20028070, schi20033840, schi20038610, schi20040730, schi20041120, schi20041130, schi20046240, schi20055040, schi20055750, schi20055770, schi20055960, schi20056640, schi20056730, schi20056840, schi20057110, schi20058050, schi200…
MF	GO:0032559	adenyl ribonucleotide binding	993	4142	258	813	194.91	1e-08	1.88e-06	schi20000360, schi20000380, schi20001200, schi20001240, schi20001520, schi20001670, schi20001910, schi20002030, schi20002330, schi20002650, schi20003350, schi20003540, schi20003910, schi20004050, schi20004780, schi20004900, schi20004970, schi20005240, schi20005270, schi20005440, schi20005580, schi20005590, schi20005760, schi20005880, schi20006320, schi20006340, schi20006460, schi20006680, schi200…
MF	GO:0030554	adenyl nucleotide binding	994	4142	258	813	195.1	1.2e-08	1.88e-06	schi20000360, schi20000380, schi20001200, schi20001240, schi20001520, schi20001670, schi20001910, schi20002030, schi20002330, schi20002650, schi20003350, schi20003540, schi20003910, schi20004050, schi20004780, schi20004900, schi20004970, schi20005240, schi20005270, schi20005440, schi20005580, schi20005590, schi20005760, schi20005880, schi20006320, schi20006340, schi20006460, schi20006680, schi200…
MF	GO:0015631	tubulin binding	77	4142	37	813	15.11	1.3e-08	1.88e-06	schi20000360, schi20001520, schi20007810, schi20008960, schi20011120, schi20016840, schi20019560, schi20020070, schi20026200, schi20026770, schi20026830, schi20027430, schi20028060, schi20028070, schi20033840, schi20034380, schi20038610, schi20040730, schi20041120, schi20041130, schi20046240, schi20055040, schi20055750, schi20055770, schi20055960, schi20056640, schi20056730, schi20056840, schi200…
MF	GO:0005509	calcium ion binding	158	4142	61	813	31.01	1.4e-08	1.88e-06	schi20000420, schi20001370, schi20001800, schi20004050, schi20006490, schi20006690, schi20006920, schi20008570, schi20011460, schi20011490, schi20012380, schi20012630, schi20014770, schi20017360, schi20019600, schi20020880, schi20022270, schi20022350, schi20022370, schi20026060, schi20027860, schi20029370, schi20031570, schi20032770, schi20033670, schi20034430, schi20035010, schi20036600, schi200…
MF	GO:0005524	ATP binding	992	4142	257	813	194.71	1.5e-08	1.88e-06	schi20000360, schi20000380, schi20001200, schi20001240, schi20001520, schi20001670, schi20001910, schi20002030, schi20002330, schi20002650, schi20003350, schi20003540, schi20003910, schi20004050, schi20004780, schi20004900, schi20004970, schi20005240, schi20005270, schi20005440, schi20005580, schi20005590, schi20005760, schi20005880, schi20006320, schi20006340, schi20006460, schi20006680, schi200…
BP	GO:0016310	phosphorylation	599	3540	164	671	113.54	1.8e-08	8.85e-06	schi20000380, schi20001670, schi20001910, schi20002030, schi20002650, schi20003350, schi20003910, schi20004050, schi20004780, schi20004890, schi20005240, schi20005270, schi20005440, schi20005880, schi20006320, schi20006460, schi20006680, schi20007420, schi20008310, schi20009030, schi20009340, schi20009470, schi20009520, schi20009630, schi20010580, schi20010610, schi20010870, schi20011020, schi200…
MF	GO:0016301	kinase activity	562	4142	159	813	110.31	5.7e-08	5.59e-06	schi20000380, schi20001670, schi20001910, schi20002030, schi20002650, schi20003350, schi20003910, schi20004050, schi20004780, schi20004890, schi20005240, schi20005270, schi20005440, schi20005880, schi20006320, schi20006460, schi20006680, schi20007420, schi20008310, schi20009030, schi20009340, schi20009470, schi20009520, schi20009630, schi20010580, schi20010610, schi20010870, schi20011020, schi200…
MF	GO:0000166	nucleotide binding	1250	4142	309	813	245.35	5.8e-08	5.59e-06	schi20000360, schi20000380, schi20001200, schi20001240, schi20001520, schi20001670, schi20001910, schi20002030, schi20002330, schi20002650, schi20002810, schi20003350, schi20003540, schi20003910, schi20004050, schi20004080, schi20004140, schi20004150, schi20004780, schi20004900, schi20004970, schi20005240, schi20005270, schi20005440, schi20005580, schi20005590, schi20005760, schi20005880, schi200…
MF	GO:1901265	nucleoside phosphate binding	1250	4142	309	813	245.35	5.8e-08	5.59e-06	schi20000360, schi20000380, schi20001200, schi20001240, schi20001520, schi20001670, schi20001910, schi20002030, schi20002330, schi20002650, schi20002810, schi20003350, schi20003540, schi20003910, schi20004050, schi20004080, schi20004140, schi20004150, schi20004780, schi20004900, schi20004970, schi20005240, schi20005270, schi20005440, schi20005580, schi20005590, schi20005760, schi20005880, schi200…
MF	GO:0032553	ribonucleotide binding	1131	4142	282	813	221.99	1.4e-07	1.25e-05	schi20000360, schi20000380, schi20001200, schi20001240, schi20001520, schi20001670, schi20001910, schi20002030, schi20002330, schi20002650, schi20003350, schi20003540, schi20003910, schi20004050, schi20004780, schi20004900, schi20004970, schi20005240, schi20005270, schi20005440, schi20005580, schi20005590, schi20005760, schi20005880, schi20006320, schi20006340, schi20006460, schi20006680, schi200…
MF	GO:0097367	carbohydrate derivative binding	1139	4142	283	813	223.57	1.9e-07	1.55e-05	schi20000360, schi20000380, schi20001200, schi20001240, schi20001520, schi20001670, schi20001910, schi20002030, schi20002330, schi20002650, schi20003350, schi20003540, schi20003910, schi20004050, schi20004780, schi20004900, schi20004970, schi20005240, schi20005270, schi20005440, schi20005580, schi20005590, schi20005760, schi20005880, schi20006320, schi20006340, schi20006460, schi20006680, schi200…
BP	GO:0006468	protein phosphorylation	407	3540	117	671	77.15	2.1e-07	5.41e-05	schi20000380, schi20001670, schi20001910, schi20002030, schi20002650, schi20003350, schi20003910, schi20004050, schi20004780, schi20005240, schi20005270, schi20005440, schi20005880, schi20006320, schi20006460, schi20007420, schi20008310, schi20009030, schi20009470, schi20009520, schi20009630, schi20010580, schi20010610, schi20010870, schi20011020, schi20012400, schi20013400, schi20015480, schi200…
MF	GO:0003779	actin binding	74	4142	34	813	14.52	2.1e-07	1.55e-05	schi20000250, schi20001240, schi20003540, schi20004970, schi20005580, schi20005590, schi20009960, schi20010350, schi20010430, schi20011760, schi20015570, schi20016170, schi20017190, schi20017790, schi20021660, schi20022620, schi20022850, schi20025230, schi20026070, schi20026510, schi20028130, schi20030670, schi20032290, schi20043290, schi20045210, schi20045570, schi20046660, schi20052800, schi200…
MF	GO:0008144	drug binding	1041	4142	262	813	204.33	2.1e-07	1.55e-05	schi20000360, schi20000380, schi20001200, schi20001240, schi20001520, schi20001670, schi20001910, schi20002030, schi20002330, schi20002650, schi20003350, schi20003540, schi20003910, schi20004050, schi20004780, schi20004900, schi20004970, schi20005240, schi20005270, schi20005440, schi20005580, schi20005590, schi20005760, schi20005880, schi20006320, schi20006340, schi20006460, schi20006680, schi200…
CC	GO:0030286	dynein complex	28	2428	18	471	5.43	2.1e-07	1.15e-05	schi20010910, schi20013650, schi20013760, schi20017040, schi20019150, schi20020290, schi20025700, schi20027800, schi20030990, schi20032780, schi20038740, schi20047110, schi20050990, schi20053470, schi20056540, schi20063780, schi20064870, schi20065180
BP	GO:0030030	cell projection organization	21	3540	15	671	3.98	2.2e-07	5.41e-05	schi20003360, schi20007320, schi20007810, schi20010490, schi20012300, schi20017040, schi20029320, schi20034380, schi20035780, schi20046700, schi20055050, schi20056690, schi20063780, schi20064480, schi20065760
BP	GO:0044782	cilium organization	21	3540	15	671	3.98	2.2e-07	5.41e-05	schi20003360, schi20007320, schi20007810, schi20010490, schi20012300, schi20017040, schi20029320, schi20034380, schi20035780, schi20046700, schi20055050, schi20056690, schi20063780, schi20064480, schi20065760
BP	GO:0120036	plasma membrane bounded cell projection organization	21	3540	15	671	3.98	2.2e-07	5.41e-05	schi20003360, schi20007320, schi20007810, schi20010490, schi20012300, schi20017040, schi20029320, schi20034380, schi20035780, schi20046700, schi20055050, schi20056690, schi20063780, schi20064480, schi20065760
MF	GO:0017076	purine nucleotide binding	1117	4142	278	813	219.25	2.3e-07	1.6e-05	schi20000360, schi20000380, schi20001200, schi20001240, schi20001520, schi20001670, schi20001910, schi20002030, schi20002330, schi20002650, schi20003350, schi20003540, schi20003910, schi20004050, schi20004080, schi20004780, schi20004900, schi20004970, schi20005240, schi20005270, schi20005440, schi20005580, schi20005590, schi20005760, schi20005880, schi20006320, schi20006340, schi20006460, schi200…
MF	GO:0032555	purine ribonucleotide binding	1115	4142	277	813	218.85	2.9e-07	1.91e-05	schi20000360, schi20000380, schi20001200, schi20001240, schi20001520, schi20001670, schi20001910, schi20002030, schi20002330, schi20002650, schi20003350, schi20003540, schi20003910, schi20004050, schi20004780, schi20004900, schi20004970, schi20005240, schi20005270, schi20005440, schi20005580, schi20005590, schi20005760, schi20005880, schi20006320, schi20006340, schi20006460, schi20006680, schi200…
BP	GO:0007165	signal transduction	196	3540	66	671	37.15	3.3e-07	6.49e-05	schi20000380, schi20004080, schi20004630, schi20004890, schi20005960, schi20006320, schi20009520, schi20009630, schi20011590, schi20011830, schi20014170, schi20015200, schi20016450, schi20017930, schi20020550, schi20022620, schi20025630, schi20025660, schi20026170, schi20027740, schi20028840, schi20029110, schi20029120, schi20029770, schi20031160, schi20032420, schi20033040, schi20033530, schi200…
BP	GO:0023052	signaling	196	3540	66	671	37.15	3.3e-07	6.49e-05	schi20000380, schi20004080, schi20004630, schi20004890, schi20005960, schi20006320, schi20009520, schi20009630, schi20011590, schi20011830, schi20014170, schi20015200, schi20016450, schi20017930, schi20020550, schi20022620, schi20025630, schi20025660, schi20026170, schi20027740, schi20028840, schi20029110, schi20029120, schi20029770, schi20031160, schi20032420, schi20033040, schi20033530, schi200…
MF	GO:0035639	purine ribonucleoside triphosphate binding	1114	4142	276	813	218.66	4.1e-07	2.57e-05	schi20000360, schi20000380, schi20001200, schi20001240, schi20001520, schi20001670, schi20001910, schi20002030, schi20002330, schi20002650, schi20003350, schi20003540, schi20003910, schi20004050, schi20004780, schi20004900, schi20004970, schi20005240, schi20005270, schi20005440, schi20005580, schi20005590, schi20005760, schi20005880, schi20006320, schi20006340, schi20006460, schi20006680, schi200…
CC	GO:0005875	microtubule associated complex	37	2428	21	471	7.18	4.3e-07	2.12e-05	schi20010910, schi20012770, schi20013650, schi20013760, schi20017040, schi20019150, schi20020290, schi20025700, schi20027800, schi20030990, schi20032780, schi20033220, schi20038740, schi20039580, schi20047110, schi20050990, schi20053470, schi20056540, schi20063780, schi20064870, schi20065180
MF	GO:0004672	protein kinase activity	389	4142	115	813	76.35	5e-07	2.99e-05	schi20000380, schi20001670, schi20001910, schi20002030, schi20002650, schi20003350, schi20003910, schi20004050, schi20004780, schi20005240, schi20005270, schi20005440, schi20005880, schi20006320, schi20006460, schi20007420, schi20008310, schi20009030, schi20009470, schi20009520, schi20009630, schi20010580, schi20010610, schi20010870, schi20011020, schi20012400, schi20013400, schi20015480, schi200…
CC	GO:0015629	actin cytoskeleton	65	2428	30	471	12.61	6.2e-07	2.77e-05	schi20001240, schi20003540, schi20004970, schi20005580, schi20005590, schi20009960, schi20010350, schi20010430, schi20011760, schi20012610, schi20015570, schi20016170, schi20017190, schi20021660, schi20026070, schi20026720, schi20028130, schi20030670, schi20032290, schi20043290, schi20045210, schi20045570, schi20046660, schi20052800, schi20053270, schi20054540, schi20061070, schi20061170, schi200…
BP	GO:0007154	cell communication	199	3540	66	671	37.72	6.3e-07	0.000109768	schi20000380, schi20004080, schi20004630, schi20004890, schi20005960, schi20006320, schi20009520, schi20009630, schi20011590, schi20011830, schi20014170, schi20015200, schi20016450, schi20017930, schi20020550, schi20022620, schi20025630, schi20025660, schi20026170, schi20027740, schi20028840, schi20029110, schi20029120, schi20029770, schi20031160, schi20032420, schi20033040, schi20033530, schi200…
BP	GO:0006793	phosphorus metabolic process	822	3540	205	671	155.81	6.7e-07	0.000109768	schi20000380, schi20001670, schi20001690, schi20001860, schi20001910, schi20002030, schi20002390, schi20002650, schi20002850, schi20003350, schi20003910, schi20004050, schi20004780, schi20004890, schi20005240, schi20005270, schi20005440, schi20005880, schi20006320, schi20006460, schi20006680, schi20007420, schi20008280, schi20008310, schi20008410, schi20008570, schi20009030, schi20009340, schi200…
BP	GO:0006796	phosphate-containing compound metabolic process	814	3540	203	671	154.29	7.9e-07	0.000119472	schi20000380, schi20001670, schi20001690, schi20001860, schi20001910, schi20002030, schi20002390, schi20002650, schi20002850, schi20003350, schi20003910, schi20004050, schi20004780, schi20004890, schi20005240, schi20005270, schi20005440, schi20005880, schi20006320, schi20006460, schi20006680, schi20007420, schi20008280, schi20008310, schi20008410, schi20008570, schi20009030, schi20009340, schi200…
MF	GO:0043168	anion binding	1275	4142	308	813	250.26	8.4e-07	4.79e-05	schi20000360, schi20000380, schi20000470, schi20001200, schi20001240, schi20001520, schi20001670, schi20001910, schi20002030, schi20002330, schi20002650, schi20002810, schi20003350, schi20003540, schi20003910, schi20004050, schi20004780, schi20004900, schi20004970, schi20005240, schi20005270, schi20005440, schi20005580, schi20005590, schi20005760, schi20005880, schi20006250, schi20006320, schi200…
MF	GO:0140096	catalytic activity, acting on a protein	805	4142	207	813	158.01	1.4e-06	7.63e-05	schi20000380, schi20000420, schi20000430, schi20000730, schi20000950, schi20001550, schi20001670, schi20001860, schi20001910, schi20002030, schi20002650, schi20002850, schi20003350, schi20003910, schi20003960, schi20004010, schi20004020, schi20004030, schi20004050, schi20004540, schi20004610, schi20004780, schi20005110, schi20005230, schi20005240, schi20005270, schi20005330, schi20005440, schi200…
BP	GO:0071804	cellular potassium ion transport	26	3540	16	671	4.93	1.9e-06	0.000249027	schi20006920, schi20008660, schi20016500, schi20017230, schi20026530, schi20033860, schi20035010, schi20041630, schi20044340, schi20047180, schi20049240, schi20054420, schi20055090, schi20063080, schi20065300, schi20067030
BP	GO:0071805	potassium ion transmembrane transport	26	3540	16	671	4.93	1.9e-06	0.000249027	schi20006920, schi20008660, schi20016500, schi20017230, schi20026530, schi20033860, schi20035010, schi20041630, schi20044340, schi20047180, schi20049240, schi20054420, schi20055090, schi20063080, schi20065300, schi20067030
MF	GO:0005249	voltage-gated potassium channel activity	23	4142	15	813	4.51	2.2e-06	0.00011495	schi20006920, schi20008660, schi20016500, schi20017230, schi20026530, schi20033860, schi20035010, schi20041630, schi20044340, schi20047180, schi20049240, schi20055090, schi20063080, schi20065300, schi20067030
MF	GO:0005267	potassium channel activity	26	4142	16	813	5.1	3.1e-06	0.000154338	schi20006920, schi20008660, schi20016500, schi20017230, schi20026530, schi20033860, schi20035010, schi20041630, schi20044340, schi20047180, schi20049240, schi20054420, schi20055090, schi20063080, schi20065300, schi20067030
BP	GO:0030031	cell projection assembly	19	3540	13	671	3.6	3.2e-06	0.000349511	schi20003360, schi20007320, schi20007810, schi20010490, schi20012300, schi20017040, schi20034380, schi20035780, schi20055050, schi20056690, schi20063780, schi20064480, schi20065760
BP	GO:0060271	cilium assembly	19	3540	13	671	3.6	3.2e-06	0.000349511	schi20003360, schi20007320, schi20007810, schi20010490, schi20012300, schi20017040, schi20034380, schi20035780, schi20055050, schi20056690, schi20063780, schi20064480, schi20065760
BP	GO:0120031	plasma membrane bounded cell projection assembly	19	3540	13	671	3.6	3.2e-06	0.000349511	schi20003360, schi20007320, schi20007810, schi20010490, schi20012300, schi20017040, schi20034380, schi20035780, schi20055050, schi20056690, schi20063780, schi20064480, schi20065760
MF	GO:0036094	small molecule binding	1320	4142	314	813	259.09	3.2e-06	0.000154338	schi20000360, schi20000380, schi20001200, schi20001240, schi20001520, schi20001670, schi20001910, schi20002030, schi20002330, schi20002650, schi20002810, schi20003350, schi20003540, schi20003910, schi20004050, schi20004080, schi20004140, schi20004150, schi20004780, schi20004900, schi20004970, schi20005240, schi20005270, schi20005440, schi20005580, schi20005590, schi20005760, schi20005880, schi200…
BP	GO:0006813	potassium ion transport	30	3540	17	671	5.69	4.4e-06	0.000455284	schi20006920, schi20008660, schi20016500, schi20017230, schi20026530, schi20033860, schi20035010, schi20041630, schi20044340, schi20047180, schi20049240, schi20049720, schi20054420, schi20055090, schi20063080, schi20065300, schi20067030
MF	GO:0016773	phosphotransferase activity, alcohol group as acceptor	435	4142	122	813	85.38	4.5e-06	0.000209	schi20000380, schi20001670, schi20001910, schi20002030, schi20002650, schi20003350, schi20003910, schi20004050, schi20004780, schi20005240, schi20005270, schi20005440, schi20005880, schi20006320, schi20006460, schi20007420, schi20008310, schi20009030, schi20009470, schi20009520, schi20009630, schi20010580, schi20010610, schi20010870, schi20011020, schi20012400, schi20013400, schi20015480, schi200…
MF	GO:0017111	nucleoside-triphosphatase activity	444	4142	124	813	87.15	4.7e-06	0.000210493	schi20000360, schi20001240, schi20001520, schi20002330, schi20003540, schi20004080, schi20004900, schi20004970, schi20005580, schi20005590, schi20005760, schi20007570, schi20008660, schi20008960, schi20009960, schi20010350, schi20010430, schi20010910, schi20011120, schi20011400, schi20011760, schi20012610, schi20012840, schi20013760, schi20014110, schi20014440, schi20015570, schi20016170, schi200…
BP	GO:0006464	cellular protein modification process	748	3540	185	671	141.78	5.8e-06	0.00054299	schi20000380, schi20000430, schi20000730, schi20000950, schi20001670, schi20001860, schi20001910, schi20002030, schi20002650, schi20002850, schi20003350, schi20003910, schi20004050, schi20004610, schi20004780, schi20005110, schi20005230, schi20005240, schi20005270, schi20005380, schi20005440, schi20005880, schi20006320, schi20006460, schi20007420, schi20008280, schi20008310, schi20008410, schi200…
BP	GO:0036211	protein modification process	748	3540	185	671	141.78	5.8e-06	0.00054299	schi20000380, schi20000430, schi20000730, schi20000950, schi20001670, schi20001860, schi20001910, schi20002030, schi20002650, schi20002850, schi20003350, schi20003910, schi20004050, schi20004610, schi20004780, schi20005110, schi20005230, schi20005240, schi20005270, schi20005380, schi20005440, schi20005880, schi20006320, schi20006460, schi20007420, schi20008280, schi20008310, schi20008410, schi200…
MF	GO:0015079	potassium ion transmembrane transporter activity	27	4142	16	813	5.3	6.2e-06	0.000268097	schi20006920, schi20008660, schi20016500, schi20017230, schi20026530, schi20033860, schi20035010, schi20041630, schi20044340, schi20047180, schi20049240, schi20054420, schi20055090, schi20063080, schi20065300, schi20067030
MF	GO:0016462	pyrophosphatase activity	459	4142	126	813	90.09	1e-05	0.000383167	schi20000360, schi20001240, schi20001520, schi20002330, schi20003540, schi20004080, schi20004900, schi20004970, schi20005580, schi20005590, schi20005760, schi20007570, schi20008660, schi20008960, schi20009960, schi20010350, schi20010430, schi20010910, schi20011120, schi20011400, schi20011760, schi20012610, schi20012840, schi20013760, schi20014110, schi20014440, schi20015030, schi20015570, schi200…
MF	GO:0005216	ion channel activity	55	4142	25	813	10.8	1.1e-05	0.000383167	schi20006920, schi20008270, schi20008660, schi20010960, schi20016500, schi20017230, schi20026530, schi20033140, schi20033860, schi20034790, schi20035010, schi20037240, schi20041630, schi20044340, schi20045150, schi20047180, schi20049240, schi20050120, schi20054420, schi20055090, schi20060440, schi20063080, schi20065300, schi20065870, schi20067030
MF	GO:0015267	channel activity	55	4142	25	813	10.8	1.1e-05	0.000383167	schi20006920, schi20008270, schi20008660, schi20010960, schi20016500, schi20017230, schi20026530, schi20033140, schi20033860, schi20034790, schi20035010, schi20037240, schi20041630, schi20044340, schi20045150, schi20047180, schi20049240, schi20050120, schi20054420, schi20055090, schi20060440, schi20063080, schi20065300, schi20065870, schi20067030
MF	GO:0022803	passive transmembrane transporter activity	55	4142	25	813	10.8	1.1e-05	0.000383167	schi20006920, schi20008270, schi20008660, schi20010960, schi20016500, schi20017230, schi20026530, schi20033140, schi20033860, schi20034790, schi20035010, schi20037240, schi20041630, schi20044340, schi20045150, schi20047180, schi20049240, schi20050120, schi20054420, schi20055090, schi20060440, schi20063080, schi20065300, schi20065870, schi20067030
MF	GO:0022838	substrate-specific channel activity	55	4142	25	813	10.8	1.1e-05	0.000383167	schi20006920, schi20008270, schi20008660, schi20010960, schi20016500, schi20017230, schi20026530, schi20033140, schi20033860, schi20034790, schi20035010, schi20037240, schi20041630, schi20044340, schi20045150, schi20047180, schi20049240, schi20050120, schi20054420, schi20055090, schi20060440, schi20063080, schi20065300, schi20065870, schi20067030
MF	GO:0016817	hydrolase activity, acting on acid anhydrides	460	4142	126	813	90.29	1.1e-05	0.000383167	schi20000360, schi20001240, schi20001520, schi20002330, schi20003540, schi20004080, schi20004900, schi20004970, schi20005580, schi20005590, schi20005760, schi20007570, schi20008660, schi20008960, schi20009960, schi20010350, schi20010430, schi20010910, schi20011120, schi20011400, schi20011760, schi20012610, schi20012840, schi20013760, schi20014110, schi20014440, schi20015030, schi20015570, schi200…
MF	GO:0016818	hydrolase activity, acting on acid anhydrides, in phosphorus-containing anhydrides	460	4142	126	813	90.29	1.1e-05	0.000383167	schi20000360, schi20001240, schi20001520, schi20002330, schi20003540, schi20004080, schi20004900, schi20004970, schi20005580, schi20005590, schi20005760, schi20007570, schi20008660, schi20008960, schi20009960, schi20010350, schi20010430, schi20010910, schi20011120, schi20011400, schi20011760, schi20012610, schi20012840, schi20013760, schi20014110, schi20014440, schi20015030, schi20015570, schi200…
MF	GO:0004112	cyclic-nucleotide phosphodiesterase activity	11	4142	9	813	2.16	1.6e-05	0.000528	schi20011830, schi20015200, schi20028840, schi20035400, schi20043450, schi20044540, schi20047700, schi20050940, schi20065170
MF	GO:0004114	3',5'-cyclic-nucleotide phosphodiesterase activity	11	4142	9	813	2.16	1.6e-05	0.000528	schi20011830, schi20015200, schi20028840, schi20035400, schi20043450, schi20044540, schi20047700, schi20050940, schi20065170
MF	GO:0022843	voltage-gated cation channel activity	26	4142	15	813	5.1	1.9e-05	0.000610923	schi20006920, schi20008660, schi20016500, schi20017230, schi20026530, schi20033860, schi20035010, schi20041630, schi20044340, schi20047180, schi20049240, schi20055090, schi20063080, schi20065300, schi20067030
MF	GO:0005515	protein binding	290	4142	85	813	56.92	2.6e-05	0.0008151	schi20000250, schi20000360, schi20000810, schi20001240, schi20001520, schi20003540, schi20004970, schi20005580, schi20005590, schi20005960, schi20007810, schi20008960, schi20009120, schi20009960, schi20010350, schi20010430, schi20011120, schi20011760, schi20012770, schi20014170, schi20015570, schi20016170, schi20016840, schi20017190, schi20017790, schi20019560, schi20020070, schi20021660, schi200…
CC	GO:0044441	ciliary part	14	2428	10	471	2.72	3.3e-05	0.00115971	schi20006950, schi20010910, schi20013760, schi20017040, schi20027800, schi20043380, schi20053470, schi20063780, schi20064480, schi20065760
CC	GO:0044463	cell projection part	14	2428	10	471	2.72	3.3e-05	0.00115971	schi20006950, schi20010910, schi20013760, schi20017040, schi20027800, schi20043380, schi20053470, schi20063780, schi20064480, schi20065760
CC	GO:0120038	plasma membrane bounded cell projection part	14	2428	10	471	2.72	3.3e-05	0.00115971	schi20006950, schi20010910, schi20013760, schi20017040, schi20027800, schi20043380, schi20053470, schi20063780, schi20064480, schi20065760
MF	GO:0016772	transferase activity, transferring phosphorus-containing groups	655	4142	167	813	128.56	3.6e-05	0.00110107	schi20000380, schi20001670, schi20001910, schi20002030, schi20002650, schi20003350, schi20003910, schi20004050, schi20004140, schi20004150, schi20004780, schi20004890, schi20005240, schi20005270, schi20005440, schi20005880, schi20006320, schi20006460, schi20006680, schi20007420, schi20008310, schi20009030, schi20009340, schi20009470, schi20009520, schi20009630, schi20010580, schi20010610, schi200…
MF	GO:0022836	gated channel activity	30	4142	16	813	5.89	3.8e-05	0.00110819	schi20006920, schi20008660, schi20016500, schi20017230, schi20026530, schi20033860, schi20034790, schi20035010, schi20041630, schi20044340, schi20047180, schi20049240, schi20055090, schi20063080, schi20065300, schi20067030
MF	GO:0022839	ion gated channel activity	30	4142	16	813	5.89	3.8e-05	0.00110819	schi20006920, schi20008660, schi20016500, schi20017230, schi20026530, schi20033860, schi20034790, schi20035010, schi20041630, schi20044340, schi20047180, schi20049240, schi20055090, schi20063080, schi20065300, schi20067030
BP	GO:0043412	macromolecule modification	801	3540	189	671	151.83	0.00011	0.00983	schi20000380, schi20000430, schi20000730, schi20000950, schi20001670, schi20001860, schi20001910, schi20002030, schi20002650, schi20002850, schi20003350, schi20003910, schi20004050, schi20004610, schi20004780, schi20005110, schi20005230, schi20005240, schi20005270, schi20005380, schi20005440, schi20005880, schi20006320, schi20006460, schi20007420, schi20008280, schi20008310, schi20008410, schi200…
MF	GO:0005244	voltage-gated ion channel activity	29	4142	15	813	5.69	0.00011	0.00306533	schi20006920, schi20008660, schi20016500, schi20017230, schi20026530, schi20033860, schi20035010, schi20041630, schi20044340, schi20047180, schi20049240, schi20055090, schi20063080, schi20065300, schi20067030
MF	GO:0022832	voltage-gated channel activity	29	4142	15	813	5.69	0.00011	0.00306533	schi20006920, schi20008660, schi20016500, schi20017230, schi20026530, schi20033860, schi20035010, schi20041630, schi20044340, schi20047180, schi20049240, schi20055090, schi20063080, schi20065300, schi20067030
BP	GO:0009187	cyclic nucleotide metabolic process	16	3540	10	671	3.03	0.00015	0.0122875	schi20004890, schi20009630, schi20011830, schi20027740, schi20033040, schi20038580, schi20040540, schi20044540, schi20044940, schi20053450
BP	GO:0009190	cyclic nucleotide biosynthetic process	16	3540	10	671	3.03	0.00015	0.0122875	schi20004890, schi20009630, schi20011830, schi20027740, schi20033040, schi20038580, schi20040540, schi20044540, schi20044940, schi20053450
MF	GO:0005261	cation channel activity	33	4142	16	813	6.48	0.00017	0.00463435	schi20006920, schi20008660, schi20016500, schi20017230, schi20026530, schi20033860, schi20035010, schi20041630, schi20044340, schi20047180, schi20049240, schi20054420, schi20055090, schi20063080, schi20065300, schi20067030
MF	GO:0016849	phosphorus-oxygen lyase activity	16	4142	10	813	3.14	0.0002	0.00533617	schi20004890, schi20009630, schi20011830, schi20027740, schi20033040, schi20038580, schi20040540, schi20044540, schi20044940, schi20053450
CC	GO:0005874	microtubule	47	2428	20	471	9.12	0.0002	0.00517895	schi20000360, schi20001520, schi20011120, schi20019560, schi20026830, schi20028070, schi20035050, schi20041130, schi20055040, schi20055750, schi20055770, schi20056730, schi20056840, schi20057110, schi20058050, schi20063310, schi20063760, schi20065840, schi20065880, schi20065930
CC	GO:0099080	supramolecular complex	47	2428	20	471	9.12	0.0002	0.00517895	schi20000360, schi20001520, schi20011120, schi20019560, schi20026830, schi20028070, schi20035050, schi20041130, schi20055040, schi20055750, schi20055770, schi20056730, schi20056840, schi20057110, schi20058050, schi20063310, schi20063760, schi20065840, schi20065880, schi20065930
CC	GO:0099081	supramolecular polymer	47	2428	20	471	9.12	0.0002	0.00517895	schi20000360, schi20001520, schi20011120, schi20019560, schi20026830, schi20028070, schi20035050, schi20041130, schi20055040, schi20055750, schi20055770, schi20056730, schi20056840, schi20057110, schi20058050, schi20063310, schi20063760, schi20065840, schi20065880, schi20065930
CC	GO:0099512	supramolecular fiber	47	2428	20	471	9.12	0.0002	0.00517895	schi20000360, schi20001520, schi20011120, schi20019560, schi20026830, schi20028070, schi20035050, schi20041130, schi20055040, schi20055750, schi20055770, schi20056730, schi20056840, schi20057110, schi20058050, schi20063310, schi20063760, schi20065840, schi20065880, schi20065930
CC	GO:0099513	polymeric cytoskeletal fiber	47	2428	20	471	9.12	0.0002	0.00517895	schi20000360, schi20001520, schi20011120, schi20019560, schi20026830, schi20028070, schi20035050, schi20041130, schi20055040, schi20055750, schi20055770, schi20056730, schi20056840, schi20057110, schi20058050, schi20063310, schi20063760, schi20065840, schi20065880, schi20065930
MF	GO:0008081	phosphoric diester hydrolase activity	19	4142	11	813	3.73	0.00025	0.00653125	schi20011830, schi20015200, schi20025630, schi20028840, schi20035400, schi20043450, schi20044540, schi20047700, schi20050940, schi20065170, schi20066360
BP	GO:0007186	G-protein coupled receptor signaling pathway	35	3540	16	671	6.63	0.00026	0.0204464	schi20004080, schi20016450, schi20025660, schi20029110, schi20029120, schi20031160, schi20034200, schi20034830, schi20040040, schi20044510, schi20050520, schi20050710, schi20055250, schi20059440, schi20060620, schi20061020
CC	GO:0005858	axonemal dynein complex	7	2428	6	471	1.36	0.0003	0.00615	schi20010910, schi20013760, schi20017040, schi20027800, schi20053470, schi20063780
CC	GO:0005930	axoneme	7	2428	6	471	1.36	0.0003	0.00615	schi20010910, schi20013760, schi20017040, schi20027800, schi20053470, schi20063780
CC	GO:0032838	plasma membrane bounded cell projection cytoplasm	7	2428	6	471	1.36	0.0003	0.00615	schi20010910, schi20013760, schi20017040, schi20027800, schi20053470, schi20063780
CC	GO:0044447	axoneme part	7	2428	6	471	1.36	0.0003	0.00615	schi20010910, schi20013760, schi20017040, schi20027800, schi20053470, schi20063780
CC	GO:0097014	ciliary plasm	7	2428	6	471	1.36	0.0003	0.00615	schi20010910, schi20013760, schi20017040, schi20027800, schi20053470, schi20063780
MF	GO:0005488	binding	2366	4142	508	813	464.4	0.00031	0.00793347	schi20000170, schi20000250, schi20000360, schi20000380, schi20000420, schi20000460, schi20000470, schi20000810, schi20001200, schi20001240, schi20001370, schi20001520, schi20001670, schi20001800, schi20001910, schi20002030, schi20002170, schi20002330, schi20002650, schi20002810, schi20003350, schi20003540, schi20003910, schi20004050, schi20004080, schi20004140, schi20004150, schi20004780, schi200…
CC	GO:0005576	extracellular region	17	2428	10	471	3.3	0.00036	0.0070848	schi20004630, schi20006360, schi20010720, schi20020410, schi20020450, schi20020460, schi20020550, schi20039740, schi20047420, schi20058980
MF	GO:0004175	endopeptidase activity	89	4142	31	813	17.47	0.00049	0.0122892	schi20000420, schi20001550, schi20003960, schi20004010, schi20004020, schi20004030, schi20007140, schi20010720, schi20024050, schi20024160, schi20024170, schi20024190, schi20026340, schi20027220, schi20036810, schi20036830, schi20038420, schi20038480, schi20040280, schi20041680, schi20045740, schi20050730, schi20052460, schi20052930, schi20053210, schi20055200, schi20056570, schi20057720, schi200…
MF	GO:0031683	G-protein beta/gamma-subunit complex binding	12	4142	8	813	2.36	0.0005	0.0122941	schi20004080, schi20025660, schi20029110, schi20029120, schi20034830, schi20044510, schi20050710, schi20059440
BP	GO:0051716	cellular response to stimulus	300	3540	79	671	56.86	0.00064	0.0483938	schi20000380, schi20001200, schi20004080, schi20004630, schi20004890, schi20005960, schi20006320, schi20009520, schi20009630, schi20010360, schi20011590, schi20011830, schi20014170, schi20015030, schi20015200, schi20016450, schi20017930, schi20019850, schi20020550, schi20022620, schi20023620, schi20025630, schi20025660, schi20026170, schi20027740, schi20028840, schi20029110, schi20029120, schi200…
MF	GO:0016787	hydrolase activity	1039	4142	240	813	203.94	0.00076	0.0183277	schi20000360, schi20000420, schi20000950, schi20001240, schi20001520, schi20001550, schi20001860, schi20002330, schi20002390, schi20002850, schi20002970, schi20003540, schi20003620, schi20003960, schi20004010, schi20004020, schi20004030, schi20004080, schi20004490, schi20004540, schi20004900, schi20004970, schi20005230, schi20005330, schi20005580, schi20005590, schi20005760, schi20005850, schi200…
BP	GO:0050896	response to stimulus	311	3540	81	671	58.95	0.00079	0.0575237	schi20000380, schi20001200, schi20004080, schi20004630, schi20004890, schi20005960, schi20006320, schi20009520, schi20009630, schi20010360, schi20011590, schi20011830, schi20014170, schi20015030, schi20015200, schi20016450, schi20017930, schi20019850, schi20020550, schi20022620, schi20023620, schi20025630, schi20025660, schi20026170, schi20027740, schi20028840, schi20029110, schi20029120, schi200…
CC	GO:0008076	voltage-gated potassium channel complex	6	2428	5	471	1.16	0.00136	0.0247822	schi20026530, schi20035010, schi20041630, schi20044340, schi20055090
CC	GO:0034705	potassium channel complex	6	2428	5	471	1.16	0.00136	0.0247822	schi20026530, schi20035010, schi20041630, schi20044340, schi20055090
BP	GO:0070925	organelle assembly	34	3540	14	671	6.44	0.00218	0.153067	schi20003360, schi20007320, schi20007810, schi20010490, schi20012300, schi20017040, schi20034380, schi20035780, schi20055050, schi20056690, schi20059240, schi20063780, schi20064480, schi20065760
BP	GO:0009081	branched-chain amino acid metabolic process	18	3540	9	671	3.41	0.00283	0.191854	schi20014450, schi20025900, schi20027480, schi20031270, schi20044010, schi20046820, schi20055210, schi20060760, schi20061430
MF	GO:0051213	dioxygenase activity	27	4142	12	813	5.3	0.00284	0.0671955	schi20000460, schi20012310, schi20024510, schi20026810, schi20028860, schi20042390, schi20050330, schi20055000, schi20058820, schi20062480, schi20063470, schi20063820
CC	GO:0005839	proteasome core complex	15	2428	8	471	2.91	0.00337	0.0592157	schi20007140, schi20024050, schi20038420, schi20045740, schi20052460, schi20055200, schi20057720, schi20060080
MF	GO:0038023	signaling receptor activity	21	4142	10	813	4.12	0.00344	0.078432	schi20016450, schi20031160, schi20034200, schi20034790, schi20040040, schi20046900, schi20048030, schi20050520, schi20055250, schi20061020
MF	GO:0060089	molecular transducer activity	21	4142	10	813	4.12	0.00344	0.078432	schi20016450, schi20031160, schi20034200, schi20034790, schi20040040, schi20046900, schi20048030, schi20050520, schi20055250, schi20061020
BP	GO:0035556	intracellular signal transduction	86	3540	27	671	16.3	0.00355	0.232643	schi20004890, schi20005960, schi20006320, schi20009520, schi20009630, schi20011830, schi20014170, schi20022620, schi20025630, schi20027740, schi20033040, schi20033530, schi20035220, schi20037540, schi20038580, schi20040540, schi20044540, schi20044940, schi20048030, schi20052510, schi20053450, schi20053730, schi20057660, schi20060620, schi20061040, schi20066360, schi20068050
MF	GO:0004298	threonine-type endopeptidase activity	15	4142	8	813	2.94	0.00369	0.08118	schi20007140, schi20024050, schi20038420, schi20045740, schi20052460, schi20055200, schi20057720, schi20060080
MF	GO:0070003	threonine-type peptidase activity	15	4142	8	813	2.94	0.00369	0.08118	schi20007140, schi20024050, schi20038420, schi20045740, schi20052460, schi20055200, schi20057720, schi20060080
CC	GO:0034702	ion channel complex	7	2428	5	471	1.36	0.004	0.0656	schi20026530, schi20035010, schi20041630, schi20044340, schi20055090
CC	GO:0034703	cation channel complex	7	2428	5	471	1.36	0.004	0.0656	schi20026530, schi20035010, schi20041630, schi20044340, schi20055090
MF	GO:0004871	signal transducer activity	28	4142	12	813	5.5	0.0041	0.0886448	schi20006320, schi20009520, schi20016450, schi20031160, schi20034200, schi20034790, schi20040040, schi20046900, schi20048030, schi20050520, schi20055250, schi20061020
BP	GO:0009082	branched-chain amino acid biosynthetic process	13	3540	7	671	2.46	0.00505	0.320268	schi20025900, schi20027480, schi20031270, schi20044010, schi20046820, schi20055210, schi20061430
CC	GO:0099568	cytoplasmic region	10	2428	6	471	1.94	0.00534	0.084751	schi20010910, schi20013760, schi20017040, schi20027800, schi20053470, schi20063780
BP	GO:0001578	microtubule bundle formation	5	3540	4	671	0.95	0.00544	0.324092	schi20010490, schi20017040, schi20055050, schi20063780
BP	GO:0035082	axoneme assembly	5	3540	4	671	0.95	0.00544	0.324092	schi20010490, schi20017040, schi20055050, schi20063780
MF	GO:0046873	metal ion transmembrane transporter activity	74	4142	24	813	14.52	0.0059	0.1254	schi20001350, schi20006270, schi20006920, schi20008660, schi20012660, schi20016500, schi20017230, schi20026530, schi20033860, schi20035010, schi20035120, schi20038020, schi20041630, schi20044340, schi20045350, schi20047180, schi20049240, schi20054420, schi20055090, schi20057370, schi20062100, schi20063080, schi20065300, schi20067030
BP	GO:0050789	regulation of biological process	391	3540	93	671	74.11	0.00688	0.397826	schi20000380, schi20002330, schi20004080, schi20004630, schi20004890, schi20005960, schi20006320, schi20008270, schi20008660, schi20009520, schi20009630, schi20010220, schi20011590, schi20011830, schi20014170, schi20015200, schi20016280, schi20016450, schi20016500, schi20017930, schi20019430, schi20020550, schi20022620, schi20025630, schi20025660, schi20026170, schi20026470, schi20027740, schi200…
CC	GO:0030990	intraciliary transport particle	3	2428	3	471	0.58	0.00726	0.111622	schi20007810, schi20034380, schi20067720
MF	GO:0003955	NAD(P)H dehydrogenase (quinone) activity	3	4142	3	813	0.59	0.00754	0.15747	schi20060610, schi20060620, schi20060630
MF	GO:0015318	inorganic molecular entity transmembrane transporter activity	146	4142	41	813	28.66	0.00766	0.15747	schi20001100, schi20001350, schi20003700, schi20006110, schi20006270, schi20006920, schi20008270, schi20008660, schi20010960, schi20012660, schi20016500, schi20017230, schi20020390, schi20026530, schi20028900, schi20029350, schi20033140, schi20033860, schi20034790, schi20035010, schi20035120, schi20037240, schi20038020, schi20041630, schi20044340, schi20045070, schi20045150, schi20045350, schi200…
BP	GO:0006508	proteolysis	247	3540	62	671	46.82	0.00808	0.450542	schi20000420, schi20000810, schi20000950, schi20001550, schi20002330, schi20003960, schi20004010, schi20004020, schi20004030, schi20004540, schi20004630, schi20005230, schi20005330, schi20006360, schi20007140, schi20010720, schi20011710, schi20019430, schi20020410, schi20020450, schi20020460, schi20020550, schi20024050, schi20024160, schi20024170, schi20024190, schi20025930, schi20026340, schi200…
BP	GO:0050794	regulation of cellular process	360	3540	86	671	68.24	0.00825	0.450542	schi20000380, schi20002330, schi20004080, schi20004630, schi20004890, schi20005960, schi20006320, schi20008270, schi20009520, schi20009630, schi20010220, schi20011590, schi20011830, schi20014170, schi20015200, schi20016280, schi20016450, schi20017930, schi20019430, schi20020550, schi20022620, schi20025630, schi20025660, schi20026170, schi20026470, schi20027740, schi20028840, schi20029110, schi200…
CC	GO:0043228	non-membrane-bounded organelle	341	2428	83	471	66.15	0.00892	0.122727	schi20000360, schi20001200, schi20001240, schi20001520, schi20003540, schi20004970, schi20005580, schi20005590, schi20007930, schi20009120, schi20009960, schi20010350, schi20010430, schi20010910, schi20011120, schi20011760, schi20012610, schi20012770, schi20013650, schi20013760, schi20015570, schi20016170, schi20017040, schi20017190, schi20019150, schi20019560, schi20020290, schi20020750, schi200…
CC	GO:0043232	intracellular non-membrane-bounded organelle	341	2428	83	471	66.15	0.00892	0.122727	schi20000360, schi20001200, schi20001240, schi20001520, schi20003540, schi20004970, schi20005580, schi20005590, schi20007930, schi20009120, schi20009960, schi20010350, schi20010430, schi20010910, schi20011120, schi20011760, schi20012610, schi20012770, schi20013650, schi20013760, schi20015570, schi20016170, schi20017040, schi20017190, schi20019150, schi20019560, schi20020290, schi20020750, schi200…
CC	GO:0005887	integral component of plasma membrane	8	2428	5	471	1.55	0.00898	0.122727	schi20026530, schi20035010, schi20041630, schi20044340, schi20055090
CC	GO:0031226	intrinsic component of plasma membrane	8	2428	5	471	1.55	0.00898	0.122727	schi20026530, schi20035010, schi20041630, schi20044340, schi20055090
MF	GO:0016702	oxidoreductase activity, acting on single donors with incorporation of molecular oxygen, incorporation of two atoms of oxygen	8	4142	5	813	1.57	0.00951	0.192347	schi20000460, schi20012310, schi20024510, schi20028860, schi20063820
MF	GO:0015077	monovalent inorganic cation transmembrane transporter activity	65	4142	21	813	12.76	0.01016	0.202232	schi20001100, schi20006270, schi20006920, schi20008660, schi20016500, schi20017230, schi20026530, schi20028900, schi20029350, schi20033860, schi20035010, schi20041630, schi20044340, schi20047180, schi20049240, schi20054420, schi20055090, schi20062250, schi20063080, schi20065300, schi20067030
MF	GO:0004252	serine-type endopeptidase activity	42	4142	15	813	8.24	0.0106	0.207694	schi20001550, schi20003960, schi20004010, schi20004020, schi20004030, schi20010720, schi20024160, schi20024170, schi20024190, schi20036830, schi20038480, schi20041680, schi20050730, schi20056570, schi20059020
BP	GO:0015672	monovalent inorganic cation transport	73	3540	22	671	13.84	0.01352	0.649716	schi20001100, schi20006920, schi20008660, schi20016500, schi20017230, schi20026530, schi20028900, schi20029350, schi20033860, schi20035010, schi20041270, schi20041630, schi20044340, schi20047180, schi20049240, schi20049720, schi20054420, schi20055090, schi20062250, schi20063080, schi20065300, schi20067030
BP	GO:0006573	valine metabolic process	6	3540	4	671	1.14	0.01388	0.649716	schi20014450, schi20044010, schi20060760, schi20061430
BP	GO:0010970	transport along microtubule	6	3540	4	671	1.14	0.01388	0.649716	schi20007810, schi20029320, schi20034380, schi20046700
BP	GO:0030705	cytoskeleton-dependent intracellular transport	6	3540	4	671	1.14	0.01388	0.649716	schi20007810, schi20029320, schi20034380, schi20046700
BP	GO:0042073	intraciliary transport	6	3540	4	671	1.14	0.01388	0.649716	schi20007810, schi20029320, schi20034380, schi20046700
BP	GO:0099111	microtubule-based transport	6	3540	4	671	1.14	0.01388	0.649716	schi20007810, schi20029320, schi20034380, schi20046700
MF	GO:0004888	transmembrane signaling receptor activity	18	4142	8	813	3.53	0.01437	0.27723	schi20016450, schi20031160, schi20034200, schi20034790, schi20040040, schi20050520, schi20055250, schi20061020
CC	GO:0000502	proteasome complex	60	2428	19	471	11.64	0.01514	0.196023	schi20002330, schi20007140, schi20009490, schi20011980, schi20016410, schi20019430, schi20022830, schi20024050, schi20027120, schi20038420, schi20040870, schi20045740, schi20052460, schi20053200, schi20054150, schi20055200, schi20057720, schi20060080, schi20067200
CC	GO:1905369	endopeptidase complex	60	2428	19	471	11.64	0.01514	0.196023	schi20002330, schi20007140, schi20009490, schi20011980, schi20016410, schi20019430, schi20022830, schi20024050, schi20027120, schi20038420, schi20040870, schi20045740, schi20052460, schi20053200, schi20054150, schi20055200, schi20057720, schi20060080, schi20067200
BP	GO:0044257	cellular protein catabolic process	66	3540	20	671	12.51	0.017	0.750575	schi20000810, schi20000950, schi20002330, schi20004540, schi20005230, schi20007140, schi20011710, schi20019430, schi20024050, schi20026820, schi20038420, schi20041670, schi20042030, schi20045740, schi20052460, schi20053660, schi20055200, schi20057080, schi20057720, schi20060080
BP	GO:0051603	proteolysis involved in cellular protein catabolic process	66	3540	20	671	12.51	0.017	0.750575	schi20000810, schi20000950, schi20002330, schi20004540, schi20005230, schi20007140, schi20011710, schi20019430, schi20024050, schi20026820, schi20038420, schi20041670, schi20042030, schi20045740, schi20052460, schi20053660, schi20055200, schi20057080, schi20057720, schi20060080
CC	GO:1902495	transmembrane transporter complex	9	2428	5	471	1.75	0.01702	0.209346	schi20026530, schi20035010, schi20041630, schi20044340, schi20055090
CC	GO:1990351	transporter complex	9	2428	5	471	1.75	0.01702	0.209346	schi20026530, schi20035010, schi20041630, schi20044340, schi20055090
BP	GO:0030001	metal ion transport	83	3540	24	671	15.73	0.01718	0.750575	schi20001350, schi20006920, schi20008660, schi20012660, schi20016500, schi20017230, schi20026530, schi20033860, schi20035010, schi20035120, schi20038020, schi20041630, schi20044340, schi20045350, schi20047180, schi20049240, schi20049720, schi20054420, schi20055090, schi20057370, schi20062100, schi20063080, schi20065300, schi20067030
MF	GO:0004965	G-protein coupled GABA receptor activity	9	4142	5	813	1.77	0.01797	0.326585	schi20016450, schi20034200, schi20050520, schi20055250, schi20061020
MF	GO:0016917	GABA receptor activity	9	4142	5	813	1.77	0.01797	0.326585	schi20016450, schi20034200, schi20050520, schi20055250, schi20061020
MF	GO:0030594	neurotransmitter receptor activity	9	4142	5	813	1.77	0.01797	0.326585	schi20016450, schi20034200, schi20050520, schi20055250, schi20061020
MF	GO:0099528	G-protein coupled neurotransmitter receptor activity	9	4142	5	813	1.77	0.01797	0.326585	schi20016450, schi20034200, schi20050520, schi20055250, schi20061020
BP	GO:0009987	cellular process	2476	3540	492	671	469.32	0.01839	0.785973	schi20000360, schi20000380, schi20000430, schi20000460, schi20000730, schi20000810, schi20000950, schi20001200, schi20001520, schi20001670, schi20001690, schi20001860, schi20001910, schi20002030, schi20002330, schi20002390, schi20002650, schi20002850, schi20003190, schi20003200, schi20003350, schi20003360, schi20003910, schi20004050, schi20004080, schi20004140, schi20004150, schi20004540, schi200…
MF	GO:0003824	catalytic activity	3001	4142	613	813	589.04	0.01933	0.346283	schi20000150, schi20000210, schi20000360, schi20000380, schi20000420, schi20000430, schi20000460, schi20000730, schi20000830, schi20000870, schi20000950, schi20001240, schi20001510, schi20001520, schi20001550, schi20001670, schi20001690, schi20001860, schi20001910, schi20002030, schi20002330, schi20002360, schi20002380, schi20002390, schi20002650, schi20002810, schi20002850, schi20002970, schi200…
BP	GO:0051049	regulation of transport	16	3540	7	671	3.03	0.0199	0.832413	schi20008660, schi20016500, schi20041630, schi20047180, schi20049240, schi20057080, schi20067030
BP	GO:0034762	regulation of transmembrane transport	13	3540	6	671	2.46	0.02319	0.848293	schi20008660, schi20016500, schi20041630, schi20047180, schi20049240, schi20067030
BP	GO:0034765	regulation of ion transmembrane transport	13	3540	6	671	2.46	0.02319	0.848293	schi20008660, schi20016500, schi20041630, schi20047180, schi20049240, schi20067030
BP	GO:0043269	regulation of ion transport	13	3540	6	671	2.46	0.02319	0.848293	schi20008660, schi20016500, schi20041630, schi20047180, schi20049240, schi20067030
BP	GO:0003341	cilium movement	4	3540	3	671	0.76	0.0233	0.848293	schi20007320, schi20027800, schi20053470
BP	GO:0006542	glutamine biosynthetic process	4	3540	3	671	0.76	0.0233	0.848293	schi20013120, schi20038210, schi20038220
BP	GO:0006857	oligopeptide transport	4	3540	3	671	0.76	0.0233	0.848293	schi20054870, schi20054880, schi20054890
BP	GO:0070286	axonemal dynein complex assembly	4	3540	3	671	0.76	0.0233	0.848293	schi20017040, schi20055050, schi20063780
MF	GO:0004930	G-protein coupled receptor activity	16	4142	7	813	3.14	0.02395	0.423004	schi20016450, schi20031160, schi20034200, schi20040040, schi20050520, schi20055250, schi20061020
MF	GO:0004489	methylenetetrahydrofolate reductase (NAD(P)H) activity	4	4142	3	813	0.79	0.02573	0.436019	schi20003190, schi20003200, schi20005030
MF	GO:0004673	protein histidine kinase activity	4	4142	3	813	0.79	0.02573	0.436019	schi20009630, schi20048030, schi20053450
MF	GO:0016775	phosphotransferase activity, nitrogenous group as acceptor	4	4142	3	813	0.79	0.02573	0.436019	schi20009630, schi20048030, schi20053450
MF	GO:0042578	phosphoric ester hydrolase activity	113	4142	31	813	22.18	0.02614	0.437061	schi20001860, schi20002850, schi20008280, schi20008410, schi20008570, schi20010020, schi20011830, schi20014620, schi20015200, schi20019620, schi20021180, schi20025630, schi20025720, schi20026470, schi20028840, schi20035400, schi20040250, schi20042070, schi20043450, schi20044540, schi20047700, schi20050940, schi20051370, schi20055920, schi20057090, schi20061060, schi20064790, schi20065170, schi200…
BP	GO:0009628	response to abiotic stimulus	7	3540	4	671	1.33	0.02756	0.985145	schi20009630, schi20046900, schi20053450, schi20057970
CC	GO:0019773	proteasome core complex, alpha-subunit complex	7	2428	4	471	1.36	0.02981	0.35772	schi20024050, schi20055200, schi20057720, schi20060080
BP	GO:0034220	ion transmembrane transport	156	3540	39	671	29.57	0.03408	1	schi20001100, schi20003700, schi20006110, schi20006920, schi20008270, schi20008660, schi20010960, schi20012660, schi20016500, schi20017230, schi20020390, schi20026530, schi20028900, schi20029350, schi20030050, schi20033140, schi20033860, schi20034790, schi20035010, schi20035120, schi20037240, schi20038020, schi20041270, schi20041630, schi20044340, schi20044400, schi20045150, schi20047180, schi200…
BP	GO:0003032	detection of oxygen	2	3540	2	671	0.38	0.03589	1	schi20009630, schi20053450
BP	GO:0007229	integrin-mediated signaling pathway	2	3540	2	671	0.38	0.03589	1	schi20004630, schi20020550
BP	GO:0009314	response to radiation	2	3540	2	671	0.38	0.03589	1	schi20046900, schi20057970
BP	GO:0009593	detection of chemical stimulus	2	3540	2	671	0.38	0.03589	1	schi20009630, schi20053450
BP	GO:0018106	peptidyl-histidine phosphorylation	2	3540	2	671	0.38	0.03589	1	schi20009630, schi20053450
BP	GO:0044458	motile cilium assembly	2	3540	2	671	0.38	0.03589	1	schi20003360, schi20035780
BP	GO:0046777	protein autophosphorylation	2	3540	2	671	0.38	0.03589	1	schi20009630, schi20053450
BP	GO:0051606	detection of stimulus	2	3540	2	671	0.38	0.03589	1	schi20009630, schi20053450
BP	GO:0070483	detection of hypoxia	2	3540	2	671	0.38	0.03589	1	schi20009630, schi20053450
BP	GO:0019538	protein metabolic process	1185	3540	245	671	224.61	0.03589	1	schi20000380, schi20000420, schi20000430, schi20000730, schi20000810, schi20000950, schi20001550, schi20001670, schi20001860, schi20001910, schi20002030, schi20002330, schi20002650, schi20002850, schi20003350, schi20003910, schi20003960, schi20004010, schi20004020, schi20004030, schi20004050, schi20004540, schi20004610, schi20004630, schi20004780, schi20005110, schi20005230, schi20005240, schi200…
CC	GO:0005615	extracellular space	2	2428	2	471	0.39	0.03757	0.420101	schi20010720, schi20039740
CC	GO:0030992	intraciliary transport particle B	2	2428	2	471	0.39	0.03757	0.420101	schi20007810, schi20034380
CC	GO:0044421	extracellular region part	2	2428	2	471	0.39	0.03757	0.420101	schi20010720, schi20039740
MF	GO:0004690	cyclic nucleotide-dependent protein kinase activity	2	4142	2	813	0.39	0.03849	0.626837	schi20005270, schi20050410
MF	GO:0004692	cGMP-dependent protein kinase activity	2	4142	2	813	0.39	0.03849	0.626837	schi20005270, schi20050410
BP	GO:0098660	inorganic ion transmembrane transport	107	3540	28	671	20.28	0.03904	1	schi20001100, schi20003700, schi20006110, schi20006920, schi20008660, schi20012660, schi20016500, schi20017230, schi20020390, schi20026530, schi20028900, schi20029350, schi20033860, schi20035010, schi20035120, schi20038020, schi20041270, schi20041630, schi20044340, schi20047180, schi20049240, schi20054420, schi20055090, schi20062100, schi20062250, schi20063080, schi20065300, schi20067030
BP	GO:0032879	regulation of localization	18	3540	7	671	3.41	0.03913	1	schi20008660, schi20016500, schi20041630, schi20047180, schi20049240, schi20057080, schi20067030
CC	GO:1905368	peptidase complex	66	2428	19	471	12.8	0.0406	0.443893	schi20002330, schi20007140, schi20009490, schi20011980, schi20016410, schi20019430, schi20022830, schi20024050, schi20027120, schi20038420, schi20040870, schi20045740, schi20052460, schi20053200, schi20054150, schi20055200, schi20057720, schi20060080, schi20067200
BP	GO:0098662	inorganic cation transmembrane transport	94	3540	25	671	17.82	0.04133	1	schi20001100, schi20006920, schi20008660, schi20012660, schi20016500, schi20017230, schi20026530, schi20028900, schi20029350, schi20033860, schi20035010, schi20035120, schi20038020, schi20041270, schi20041630, schi20044340, schi20047180, schi20049240, schi20054420, schi20055090, schi20062100, schi20062250, schi20063080, schi20065300, schi20067030
BP	GO:0065007	biological regulation	444	3540	98	671	84.16	0.04372	1	schi20000380, schi20002330, schi20004080, schi20004630, schi20004890, schi20005960, schi20006320, schi20008270, schi20008660, schi20009520, schi20009630, schi20010220, schi20011590, schi20011830, schi20014170, schi20015200, schi20016280, schi20016450, schi20016500, schi20017930, schi20019430, schi20020550, schi20022620, schi20022650, schi20025630, schi20025660, schi20026170, schi20026470, schi200…
BP	GO:0006811	ion transport	198	3540	47	671	37.53	0.04981	1	schi20001100, schi20001350, schi20003700, schi20006110, schi20006920, schi20008270, schi20008660, schi20010960, schi20012660, schi20016500, schi20017230, schi20020390, schi20026530, schi20028900, schi20029350, schi20030050, schi20031580, schi20032810, schi20033140, schi20033860, schi20034790, schi20035010, schi20035120, schi20037240, schi20038020, schi20041270, schi20041630, schi20044340, schi200…
BP	GO:0040011	locomotion	5	3540	3	671	0.95	0.05008	1	schi20010910, schi20013760, schi20033840
BP	GO:0048870	cell motility	5	3540	3	671	0.95	0.05008	1	schi20010910, schi20013760, schi20033840
BP	GO:0051674	localization of cell	5	3540	3	671	0.95	0.05008	1	schi20010910, schi20013760, schi20033840
MF	GO:0051015	actin filament binding	8	4142	4	813	1.57	0.05276	0.840945	schi20000250, schi20005590, schi20032290, schi20064530
CC	GO:0005871	kinesin complex	5	2428	3	471	0.97	0.05322	0.569223	schi20012770, schi20033220, schi20039580
BP	GO:0030163	protein catabolic process	74	3540	20	671	14.03	0.05481	1	schi20000810, schi20000950, schi20002330, schi20004540, schi20005230, schi20007140, schi20011710, schi20019430, schi20024050, schi20026820, schi20038420, schi20041670, schi20042030, schi20045740, schi20052460, schi20053660, schi20055200, schi20057080, schi20057720, schi20060080
MF	GO:0004356	glutamate-ammonia ligase activity	5	4142	3	813	0.98	0.05499	0.840945	schi20013120, schi20038210, schi20038220
MF	GO:0016211	ammonia ligase activity	5	4142	3	813	0.98	0.05499	0.840945	schi20013120, schi20038210, schi20038220
MF	GO:0016744	transferase activity, transferring aldehyde or ketonic groups	5	4142	3	813	0.98	0.05499	0.840945	schi20001690, schi20044010, schi20046820
MF	GO:0016880	acid-ammonia (or amide) ligase activity	5	4142	3	813	0.98	0.05499	0.840945	schi20013120, schi20038210, schi20038220
MF	GO:0070011	peptidase activity, acting on L-amino acid peptides	188	4142	46	813	36.9	0.05573	0.841993	schi20000420, schi20000950, schi20001550, schi20003960, schi20004010, schi20004020, schi20004030, schi20004540, schi20005230, schi20005330, schi20007140, schi20010720, schi20011710, schi20024050, schi20024160, schi20024170, schi20024190, schi20026340, schi20026820, schi20027220, schi20036450, schi20036810, schi20036830, schi20037980, schi20038420, schi20038480, schi20040280, schi20041670, schi200…
MF	GO:0008233	peptidase activity	203	4142	49	813	39.85	0.06093	0.909598	schi20000420, schi20000950, schi20001550, schi20003960, schi20004010, schi20004020, schi20004030, schi20004540, schi20005230, schi20005330, schi20007140, schi20010720, schi20011710, schi20024050, schi20024160, schi20024170, schi20024190, schi20025930, schi20026340, schi20026820, schi20027220, schi20036450, schi20036810, schi20036830, schi20037980, schi20038420, schi20038480, schi20040280, schi200…
MF	GO:0043169	cation binding	609	4142	134	813	119.54	0.06271	0.925157	schi20000420, schi20000460, schi20001370, schi20001800, schi20004050, schi20005960, schi20006490, schi20006690, schi20006920, schi20008570, schi20011460, schi20011490, schi20011830, schi20012310, schi20012380, schi20012630, schi20012840, schi20013030, schi20013210, schi20013580, schi20014620, schi20014770, schi20015200, schi20015520, schi20016560, schi20016740, schi20016940, schi20017360, schi200…
CC	GO:0098797	plasma membrane protein complex	12	2428	5	471	2.33	0.06436	0.673726	schi20026530, schi20035010, schi20041630, schi20044340, schi20055090
MF	GO:0050660	flavin adenine dinucleotide binding	60	4142	17	813	11.78	0.06543	0.954061	schi20002810, schi20006250, schi20009000, schi20011010, schi20015930, schi20016280, schi20025960, schi20032400, schi20037400, schi20037420, schi20037440, schi20044010, schi20046900, schi20050260, schi20054290, schi20062480, schi20064120
MF	GO:0046872	metal ion binding	606	4142	133	813	118.95	0.06798	0.97985	schi20000420, schi20000460, schi20001370, schi20001800, schi20004050, schi20005960, schi20006490, schi20006690, schi20006920, schi20008570, schi20011460, schi20011490, schi20011830, schi20012310, schi20012380, schi20012630, schi20012840, schi20013030, schi20013210, schi20013580, schi20014620, schi20014770, schi20015200, schi20015520, schi20016560, schi20016740, schi20016940, schi20017360, schi200…
MF	GO:0022890	inorganic cation transmembrane transporter activity	109	4142	28	813	21.39	0.07107	1	schi20001100, schi20001350, schi20006270, schi20006920, schi20008660, schi20012660, schi20016500, schi20017230, schi20026530, schi20028900, schi20029350, schi20033860, schi20035010, schi20035120, schi20038020, schi20041630, schi20044340, schi20045350, schi20047180, schi20049240, schi20054420, schi20055090, schi20057370, schi20062100, schi20062250, schi20063080, schi20065300, schi20067030
BP	GO:0006511	ubiquitin-dependent protein catabolic process	54	3540	15	671	10.24	0.07238	1	schi20000810, schi20000950, schi20004540, schi20005230, schi20011710, schi20024050, schi20026820, schi20041670, schi20042030, schi20045740, schi20053660, schi20055200, schi20057080, schi20057720, schi20060080
BP	GO:0019941	modification-dependent protein catabolic process	54	3540	15	671	10.24	0.07238	1	schi20000810, schi20000950, schi20004540, schi20005230, schi20011710, schi20024050, schi20026820, schi20041670, schi20042030, schi20045740, schi20053660, schi20055200, schi20057080, schi20057720, schi20060080
BP	GO:0043632	modification-dependent macromolecule catabolic process	54	3540	15	671	10.24	0.07238	1	schi20000810, schi20000950, schi20004540, schi20005230, schi20011710, schi20024050, schi20026820, schi20041670, schi20042030, schi20045740, schi20053660, schi20055200, schi20057080, schi20057720, schi20060080
MF	GO:0004674	protein serine/threonine kinase activity	87	4142	23	813	17.08	0.07303	1	schi20002650, schi20003910, schi20004780, schi20005270, schi20005440, schi20006320, schi20006460, schi20009520, schi20010580, schi20010610, schi20010870, schi20013400, schi20033630, schi20044800, schi20047080, schi20050410, schi20050650, schi20051560, schi20051820, schi20052060, schi20060500, schi20060730, schi20062320
MF	GO:0097159	organic cyclic compound binding	1744	4142	361	813	342.32	0.07499	1	schi20000170, schi20000360, schi20000380, schi20001200, schi20001240, schi20001520, schi20001670, schi20001910, schi20002030, schi20002170, schi20002330, schi20002650, schi20002810, schi20003350, schi20003540, schi20003910, schi20004050, schi20004080, schi20004140, schi20004150, schi20004780, schi20004900, schi20004970, schi20005170, schi20005240, schi20005270, schi20005370, schi20005380, schi200…
MF	GO:1901363	heterocyclic compound binding	1744	4142	361	813	342.32	0.07499	1	schi20000170, schi20000360, schi20000380, schi20001200, schi20001240, schi20001520, schi20001670, schi20001910, schi20002030, schi20002170, schi20002330, schi20002650, schi20002810, schi20003350, schi20003540, schi20003910, schi20004050, schi20004080, schi20004140, schi20004150, schi20004780, schi20004900, schi20004970, schi20005170, schi20005240, schi20005270, schi20005370, schi20005380, schi200…
CC	GO:1902494	catalytic complex	176	2428	42	471	34.14	0.075	0.76875	schi20000810, schi20001200, schi20002330, schi20007140, schi20009490, schi20010910, schi20011980, schi20013650, schi20013760, schi20016410, schi20017040, schi20019150, schi20019430, schi20020290, schi20022830, schi20024050, schi20025700, schi20027120, schi20027800, schi20030990, schi20032780, schi20038420, schi20038740, schi20040870, schi20045740, schi20047110, schi20049390, schi20050670, schi200…
MF	GO:0017048	Rho GTPase binding	16	4142	6	813	3.14	0.0753	1	schi20005960, schi20014170, schi20017790, schi20052510, schi20057660, schi20068050
MF	GO:0044877	protein-containing complex binding	40	4142	12	813	7.85	0.077	1	schi20000250, schi20004080, schi20005590, schi20025660, schi20029110, schi20029120, schi20032290, schi20034830, schi20044510, schi20050710, schi20059440, schi20064530
MF	GO:0015075	ion transmembrane transporter activity	174	4142	42	813	34.15	0.07837	1	schi20001100, schi20001350, schi20003700, schi20006110, schi20006270, schi20006920, schi20008270, schi20008660, schi20010960, schi20012660, schi20016500, schi20017230, schi20020390, schi20026530, schi20028900, schi20029350, schi20033140, schi20033860, schi20034790, schi20035010, schi20035120, schi20037240, schi20038020, schi20041630, schi20044340, schi20044400, schi20045070, schi20045150, schi200…
MF	GO:0004197	cysteine-type endopeptidase activity	9	4142	4	813	1.77	0.08059	1	schi20000420, schi20026340, schi20052930, schi20053210
MF	GO:0004198	calcium-dependent cysteine-type endopeptidase activity	9	4142	4	813	1.77	0.08059	1	schi20000420, schi20026340, schi20052930, schi20053210
BP	GO:0007266	Rho protein signal transduction	17	3540	6	671	3.22	0.08512	1	schi20005960, schi20014170, schi20022620, schi20052510, schi20057660, schi20068050
BP	GO:0035023	regulation of Rho protein signal transduction	17	3540	6	671	3.22	0.08512	1	schi20005960, schi20014170, schi20022620, schi20052510, schi20057660, schi20068050
BP	GO:0006098	pentose-phosphate shunt	6	3540	3	671	1.14	0.08629	1	schi20001690, schi20002390, schi20050780
BP	GO:0019682	glyceraldehyde-3-phosphate metabolic process	6	3540	3	671	1.14	0.08629	1	schi20001690, schi20002390, schi20050780
BP	GO:0046839	phospholipid dephosphorylation	6	3540	3	671	1.14	0.08629	1	schi20026320, schi20040000, schi20048180
BP	GO:0046856	phosphatidylinositol dephosphorylation	6	3540	3	671	1.14	0.08629	1	schi20026320, schi20040000, schi20048180
BP	GO:0051259	protein complex oligomerization	6	3540	3	671	1.14	0.08629	1	schi20022650, schi20028890, schi20050170
CC	GO:0044459	plasma membrane part	13	2428	5	471	2.52	0.0885	0.888612	schi20026530, schi20035010, schi20041630, schi20044340, schi20055090
MF	GO:0035091	phosphatidylinositol binding	13	4142	5	813	2.55	0.0925	1	schi20000470, schi20016170, schi20022890, schi20027280, schi20059320
BP	GO:0001666	response to hypoxia	3	3540	2	671	0.57	0.09408	1	schi20009630, schi20053450
BP	GO:0006551	leucine metabolic process	3	3540	2	671	0.57	0.09408	1	schi20027480, schi20055210
BP	GO:0006574	valine catabolic process	3	3540	2	671	0.57	0.09408	1	schi20014450, schi20060760
BP	GO:0009098	leucine biosynthetic process	3	3540	2	671	0.57	0.09408	1	schi20027480, schi20055210
BP	GO:0009099	valine biosynthetic process	3	3540	2	671	0.57	0.09408	1	schi20044010, schi20061430
BP	GO:0036293	response to decreased oxygen levels	3	3540	2	671	0.57	0.09408	1	schi20009630, schi20053450
BP	GO:0070482	response to oxygen levels	3	3540	2	671	0.57	0.09408	1	schi20009630, schi20053450
MF	GO:0010181	FMN binding	17	4142	6	813	3.34	0.09783	1	schi20034770, schi20037050, schi20060610, schi20060620, schi20060630, schi20063360
CC	GO:0005753	mitochondrial proton-transporting ATP synthase complex	3	2428	2	471	0.58	0.09817	0.965993	schi20028900, schi20062250
MF	GO:0003984	acetolactate synthase activity	3	4142	2	813	0.59	0.10039	1	schi20044010, schi20046820
MF	GO:0004089	carbonate dehydratase activity	3	4142	2	813	0.59	0.10039	1	schi20013580, schi20021320
MF	GO:0004618	phosphoglycerate kinase activity	3	4142	2	813	0.59	0.10039	1	schi20004890, schi20039340
MF	GO:0016841	ammonia-lyase activity	3	4142	2	813	0.59	0.10039	1	schi20031270, schi20060280
BP	GO:1901565	organonitrogen compound catabolic process	98	3540	24	671	18.58	0.10145	1	schi20000810, schi20000950, schi20002330, schi20004540, schi20005230, schi20007140, schi20011710, schi20014450, schi20019430, schi20024050, schi20024510, schi20026820, schi20038420, schi20041330, schi20041670, schi20042030, schi20045740, schi20052460, schi20053660, schi20055200, schi20057080, schi20057720, schi20060080, schi20060760
MF	GO:0008234	cysteine-type peptidase activity	55	4142	15	813	10.8	0.10555	1	schi20000420, schi20000950, schi20004540, schi20005230, schi20005330, schi20011710, schi20026340, schi20026820, schi20037980, schi20041670, schi20052930, schi20053210, schi20053660, schi20057080, schi20061950
MF	GO:0004721	phosphoprotein phosphatase activity	74	4142	19	813	14.52	0.12187	1	schi20001860, schi20002850, schi20008280, schi20008410, schi20008570, schi20010020, schi20019620, schi20021180, schi20025720, schi20026470, schi20040250, schi20042070, schi20051370, schi20055920, schi20057090, schi20061060, schi20064790, schi20065850, schi20066070
BP	GO:0006470	protein dephosphorylation	86	3540	21	671	16.3	0.12267	1	schi20001860, schi20002850, schi20008280, schi20008410, schi20008570, schi20010020, schi20019620, schi20021180, schi20025720, schi20026470, schi20029770, schi20040250, schi20042070, schi20050670, schi20051370, schi20055920, schi20057090, schi20061060, schi20064790, schi20065850, schi20066070
MF	GO:0004843	thiol-dependent ubiquitin-specific protease activity	18	4142	6	813	3.53	0.12351	1	schi20004540, schi20005230, schi20011710, schi20037980, schi20041670, schi20057080
MF	GO:0016701	oxidoreductase activity, acting on single donors with incorporation of molecular oxygen	18	4142	6	813	3.53	0.12351	1	schi20000460, schi20012310, schi20024510, schi20028860, schi20051480, schi20063820
BP	GO:0006165	nucleoside diphosphate phosphorylation	23	3540	7	671	4.36	0.12853	1	schi20004890, schi20016740, schi20020300, schi20038650, schi20039340, schi20044330, schi20059060
BP	GO:0046939	nucleotide phosphorylation	23	3540	7	671	4.36	0.12853	1	schi20004890, schi20016740, schi20020300, schi20038650, schi20039340, schi20044330, schi20059060
BP	GO:0070647	protein modification by small protein conjugation or removal	96	3540	23	671	18.2	0.12914	1	schi20000730, schi20000950, schi20005230, schi20008830, schi20011710, schi20014340, schi20024790, schi20026820, schi20028540, schi20030180, schi20031790, schi20037980, schi20039550, schi20039580, schi20041670, schi20046520, schi20051910, schi20053660, schi20057080, schi20058170, schi20059340, schi20063030, schi20065930
BP	GO:0006549	isoleucine metabolic process	7	3540	3	671	1.33	0.13033	1	schi20031270, schi20044010, schi20061430
BP	GO:0009097	isoleucine biosynthetic process	7	3540	3	671	1.33	0.13033	1	schi20031270, schi20044010, schi20061430
BP	GO:0051156	glucose 6-phosphate metabolic process	7	3540	3	671	1.33	0.13033	1	schi20001690, schi20002390, schi20050780
BP	GO:0061136	regulation of proteasomal protein catabolic process	7	3540	3	671	1.33	0.13033	1	schi20002330, schi20019430, schi20057080
BP	GO:1903050	regulation of proteolysis involved in cellular protein catabolic process	7	3540	3	671	1.33	0.13033	1	schi20002330, schi20019430, schi20057080
BP	GO:1903362	regulation of cellular protein catabolic process	7	3540	3	671	1.33	0.13033	1	schi20002330, schi20019430, schi20057080
MF	GO:0019783	ubiquitin-like protein-specific protease activity	31	4142	9	813	6.08	0.13748	1	schi20000950, schi20004540, schi20005230, schi20011710, schi20026820, schi20037980, schi20041670, schi20053660, schi20057080
MF	GO:0036459	thiol-dependent ubiquitinyl hydrolase activity	31	4142	9	813	6.08	0.13748	1	schi20000950, schi20004540, schi20005230, schi20011710, schi20026820, schi20037980, schi20041670, schi20053660, schi20057080
MF	GO:0101005	ubiquitinyl hydrolase activity	31	4142	9	813	6.08	0.13748	1	schi20000950, schi20004540, schi20005230, schi20011710, schi20026820, schi20037980, schi20041670, schi20053660, schi20057080
MF	GO:0016655	oxidoreductase activity, acting on NAD(P)H, quinone or similar compound as acceptor	7	4142	3	813	1.37	0.14153	1	schi20060610, schi20060620, schi20060630
CC	GO:0016021	integral component of membrane	1315	2428	266	471	255.09	0.14183	1	schi20000460, schi20000470, schi20000610, schi20000810, schi20001000, schi20001070, schi20001100, schi20001350, schi20001380, schi20001550, schi20001570, schi20002030, schi20002170, schi20002220, schi20002380, schi20003070, schi20003610, schi20003650, schi20003700, schi20004490, schi20004550, schi20004600, schi20004900, schi20005520, schi20005770, schi20006110, schi20006270, schi20006360, schi200…
CC	GO:0031224	intrinsic component of membrane	1315	2428	266	471	255.09	0.14183	1	schi20000460, schi20000470, schi20000610, schi20000810, schi20001000, schi20001070, schi20001100, schi20001350, schi20001380, schi20001550, schi20001570, schi20002030, schi20002170, schi20002220, schi20002380, schi20003070, schi20003610, schi20003650, schi20003700, schi20004490, schi20004550, schi20004600, schi20004900, schi20005520, schi20005770, schi20006110, schi20006270, schi20006360, schi200…
BP	GO:0044265	cellular macromolecule catabolic process	83	3540	20	671	15.73	0.14335	1	schi20000810, schi20000950, schi20002330, schi20004540, schi20005230, schi20007140, schi20011710, schi20019430, schi20024050, schi20026820, schi20038420, schi20041670, schi20042030, schi20045740, schi20052460, schi20053660, schi20055200, schi20057080, schi20057720, schi20060080
BP	GO:0045454	cell redox homeostasis	28	3540	8	671	5.31	0.14462	1	schi20016280, schi20037060, schi20040220, schi20042830, schi20051340, schi20054290, schi20057020, schi20057540
BP	GO:0016567	protein ubiquitination	60	3540	15	671	11.37	0.14959	1	schi20000730, schi20008830, schi20014340, schi20024790, schi20028540, schi20030180, schi20031790, schi20039550, schi20039580, schi20046520, schi20051910, schi20058170, schi20059340, schi20063030, schi20065930
MF	GO:0008236	serine-type peptidase activity	58	4142	15	813	11.38	0.14993	1	schi20001550, schi20003960, schi20004010, schi20004020, schi20004030, schi20010720, schi20024160, schi20024170, schi20024190, schi20036830, schi20038480, schi20041680, schi20050730, schi20056570, schi20059020
MF	GO:0017171	serine hydrolase activity	58	4142	15	813	11.38	0.14993	1	schi20001550, schi20003960, schi20004010, schi20004020, schi20004030, schi20010720, schi20024160, schi20024170, schi20024190, schi20036830, schi20038480, schi20041680, schi20050730, schi20056570, schi20059020
MF	GO:0016646	oxidoreductase activity, acting on the CH-NH group of donors, NAD or NADP as acceptor	11	4142	4	813	2.16	0.15273	1	schi20003190, schi20003200, schi20005030, schi20007580
MF	GO:0005089	Rho guanyl-nucleotide exchange factor activity	15	4142	5	813	2.94	0.1544	1	schi20005960, schi20014170, schi20052510, schi20057660, schi20068050
MF	GO:0005543	phospholipid binding	15	4142	5	813	2.94	0.1544	1	schi20000470, schi20016170, schi20022890, schi20027280, schi20059320
BP	GO:0000226	microtubule cytoskeleton organization	20	3540	6	671	3.79	0.16238	1	schi20010490, schi20017040, schi20038520, schi20055050, schi20063780, schi20064480
BP	GO:0001539	cilium or flagellum-dependent cell motility	4	3540	2	671	0.76	0.16487	1	schi20010910, schi20013760
BP	GO:0008535	respiratory chain complex IV assembly	4	3540	2	671	0.76	0.16487	1	schi20019310, schi20060410
BP	GO:0009083	branched-chain amino acid catabolic process	4	3540	2	671	0.76	0.16487	1	schi20014450, schi20060760
BP	GO:0017004	cytochrome complex assembly	4	3540	2	671	0.76	0.16487	1	schi20019310, schi20060410
BP	GO:0033617	mitochondrial respiratory chain complex IV assembly	4	3540	2	671	0.76	0.16487	1	schi20019310, schi20060410
BP	GO:0045292	mRNA cis splicing, via spliceosome	4	3540	2	671	0.76	0.16487	1	schi20053480, schi20059780
BP	GO:0060285	cilium-dependent cell motility	4	3540	2	671	0.76	0.16487	1	schi20010910, schi20013760
BP	GO:0097428	protein maturation by iron-sulfur cluster transfer	4	3540	2	671	0.76	0.16487	1	schi20019210, schi20022650
BP	GO:0006754	ATP biosynthetic process	29	3540	8	671	5.5	0.16851	1	schi20004890, schi20016740, schi20020300, schi20028900, schi20038650, schi20039340, schi20059060, schi20062250
BP	GO:0016311	dephosphorylation	109	3540	25	671	20.66	0.16956	1	schi20001860, schi20002850, schi20008280, schi20008410, schi20008570, schi20010020, schi20014620, schi20019620, schi20021180, schi20025720, schi20026320, schi20026470, schi20029770, schi20040000, schi20040250, schi20042070, schi20048180, schi20050670, schi20051370, schi20055920, schi20057090, schi20061060, schi20064790, schi20065850, schi20066070
BP	GO:0035335	peptidyl-tyrosine dephosphorylation	16	3540	5	671	3.03	0.17099	1	schi20002850, schi20010020, schi20026470, schi20042070, schi20055920
CC	GO:0005838	proteasome regulatory particle	4	2428	2	471	0.78	0.1715	1	schi20022830, schi20040870
MF	GO:0004435	phosphatidylinositol phospholipase C activity	4	4142	2	813	0.79	0.17504	1	schi20025630, schi20066360
MF	GO:0004629	phospholipase C activity	4	4142	2	813	0.79	0.17504	1	schi20025630, schi20066360
MF	GO:0008897	holo-[acyl-carrier-protein] synthase activity	4	4142	2	813	0.79	0.17504	1	schi20031350, schi20043800
MF	GO:0015293	symporter activity	4	4142	2	813	0.79	0.17504	1	schi20006270, schi20028260
MF	GO:0016878	acid-thiol ligase activity	4	4142	2	813	0.79	0.17504	1	schi20013030, schi20031860
BP	GO:0000096	sulfur amino acid metabolic process	12	3540	4	671	2.27	0.17809	1	schi20003190, schi20003200, schi20005030, schi20053040
BP	GO:0006739	NADP metabolic process	8	3540	3	671	1.52	0.18034	1	schi20001690, schi20002390, schi20050780
BP	GO:0007166	cell surface receptor signaling pathway	8	3540	3	671	1.52	0.18034	1	schi20004630, schi20020550, schi20040280
BP	GO:0009653	anatomical structure morphogenesis	8	3540	3	671	1.52	0.18034	1	schi20026510, schi20028820, schi20056950
BP	GO:0031329	regulation of cellular catabolic process	8	3540	3	671	1.52	0.18034	1	schi20002330, schi20019430, schi20057080
BP	GO:0032502	developmental process	8	3540	3	671	1.52	0.18034	1	schi20026510, schi20028820, schi20056950
BP	GO:0048856	anatomical structure development	8	3540	3	671	1.52	0.18034	1	schi20026510, schi20028820, schi20056950
BP	GO:0009132	nucleoside diphosphate metabolic process	25	3540	7	671	4.74	0.18036	1	schi20004890, schi20016740, schi20020300, schi20038650, schi20039340, schi20044330, schi20059060
CC	GO:0005886	plasma membrane	16	2428	5	471	3.1	0.1834	1	schi20026530, schi20035010, schi20041630, schi20044340, schi20055090
BP	GO:0044267	cellular protein metabolic process	1024	3540	204	671	194.1	0.1867	1	schi20000380, schi20000430, schi20000730, schi20000810, schi20000950, schi20001670, schi20001860, schi20001910, schi20002030, schi20002330, schi20002650, schi20002850, schi20003350, schi20003910, schi20004050, schi20004540, schi20004610, schi20004780, schi20005110, schi20005230, schi20005240, schi20005270, schi20005380, schi20005440, schi20005880, schi20006320, schi20006460, schi20007140, schi200…
BP	GO:0001525	angiogenesis	1	3540	1	671	0.19	0.18955	1	schi20028820
BP	GO:0001568	blood vessel development	1	3540	1	671	0.19	0.18955	1	schi20028820
BP	GO:0001944	vasculature development	1	3540	1	671	0.19	0.18955	1	schi20028820
BP	GO:0002100	tRNA wobble adenosine to inosine editing	1	3540	1	671	0.19	0.18955	1	schi20044880
BP	GO:0006071	glycerol metabolic process	1	3540	1	671	0.19	0.18955	1	schi20059880
BP	GO:0006083	acetate metabolic process	1	3540	1	671	0.19	0.18955	1	schi20031860
BP	GO:0006313	transposition, DNA-mediated	1	3540	1	671	0.19	0.18955	1	schi20051160
BP	GO:0006382	adenosine to inosine editing	1	3540	1	671	0.19	0.18955	1	schi20044880
BP	GO:0006384	transcription initiation from RNA polymerase III promoter	1	3540	1	671	0.19	0.18955	1	schi20007250
BP	GO:0006482	protein demethylation	1	3540	1	671	0.19	0.18955	1	schi20051420
BP	GO:0006556	S-adenosylmethionine biosynthetic process	1	3540	1	671	0.19	0.18955	1	schi20037630
BP	GO:0006559	L-phenylalanine catabolic process	1	3540	1	671	0.19	0.18955	1	schi20024510
BP	GO:0006848	pyruvate transport	1	3540	1	671	0.19	0.18955	1	schi20030050
BP	GO:0006850	mitochondrial pyruvate transmembrane transport	1	3540	1	671	0.19	0.18955	1	schi20030050
BP	GO:0006898	receptor-mediated endocytosis	1	3540	1	671	0.19	0.18955	1	schi20041680
BP	GO:0007096	regulation of exit from mitosis	1	3540	1	671	0.19	0.18955	1	schi20026470
BP	GO:0007275	multicellular organism development	1	3540	1	671	0.19	0.18955	1	schi20028820
BP	GO:0008214	protein dealkylation	1	3540	1	671	0.19	0.18955	1	schi20051420
BP	GO:0009416	response to light stimulus	1	3540	1	671	0.19	0.18955	1	schi20046900
BP	GO:0009637	response to blue light	1	3540	1	671	0.19	0.18955	1	schi20046900
BP	GO:0009785	blue light signaling pathway	1	3540	1	671	0.19	0.18955	1	schi20046900
BP	GO:0010165	response to X-ray	1	3540	1	671	0.19	0.18955	1	schi20057970
BP	GO:0010212	response to ionizing radiation	1	3540	1	671	0.19	0.18955	1	schi20057970
BP	GO:0010458	exit from mitosis	1	3540	1	671	0.19	0.18955	1	schi20026470
BP	GO:0010824	regulation of centrosome duplication	1	3540	1	671	0.19	0.18955	1	schi20064480
BP	GO:0010826	negative regulation of centrosome duplication	1	3540	1	671	0.19	0.18955	1	schi20064480
BP	GO:0015669	gas transport	1	3540	1	671	0.19	0.18955	1	schi20062480
BP	GO:0015671	oxygen transport	1	3540	1	671	0.19	0.18955	1	schi20062480
BP	GO:0015718	monocarboxylic acid transport	1	3540	1	671	0.19	0.18955	1	schi20030050
BP	GO:0016259	selenocysteine metabolic process	1	3540	1	671	0.19	0.18955	1	schi20015400
BP	GO:0016260	selenocysteine biosynthetic process	1	3540	1	671	0.19	0.18955	1	schi20015400
BP	GO:0016553	base conversion or substitution editing	1	3540	1	671	0.19	0.18955	1	schi20044880
BP	GO:0019400	alditol metabolic process	1	3540	1	671	0.19	0.18955	1	schi20059880
BP	GO:0019427	acetyl-CoA biosynthetic process from acetate	1	3540	1	671	0.19	0.18955	1	schi20031860
BP	GO:0019520	aldonic acid metabolic process	1	3540	1	671	0.19	0.18955	1	schi20050780
BP	GO:0019521	D-gluconate metabolic process	1	3540	1	671	0.19	0.18955	1	schi20050780
BP	GO:0022603	regulation of anatomical structure morphogenesis	1	3540	1	671	0.19	0.18955	1	schi20028820
BP	GO:0030522	intracellular receptor signaling pathway	1	3540	1	671	0.19	0.18955	1	schi20046900
BP	GO:0032196	transposition	1	3540	1	671	0.19	0.18955	1	schi20051160
BP	GO:0032501	multicellular organismal process	1	3540	1	671	0.19	0.18955	1	schi20028820
BP	GO:0035239	tube morphogenesis	1	3540	1	671	0.19	0.18955	1	schi20028820
BP	GO:0035295	tube development	1	3540	1	671	0.19	0.18955	1	schi20028820
BP	GO:0045765	regulation of angiogenesis	1	3540	1	671	0.19	0.18955	1	schi20028820
BP	GO:0046605	regulation of centrosome cycle	1	3540	1	671	0.19	0.18955	1	schi20064480
BP	GO:0046606	negative regulation of centrosome cycle	1	3540	1	671	0.19	0.18955	1	schi20064480
BP	GO:0046950	cellular ketone body metabolic process	1	3540	1	671	0.19	0.18955	1	schi20041300
BP	GO:0046952	ketone body catabolic process	1	3540	1	671	0.19	0.18955	1	schi20041300
BP	GO:0048514	blood vessel morphogenesis	1	3540	1	671	0.19	0.18955	1	schi20028820
BP	GO:0048646	anatomical structure formation involved in morphogenesis	1	3540	1	671	0.19	0.18955	1	schi20028820
BP	GO:0048731	system development	1	3540	1	671	0.19	0.18955	1	schi20028820
BP	GO:0050793	regulation of developmental process	1	3540	1	671	0.19	0.18955	1	schi20028820
BP	GO:0051239	regulation of multicellular organismal process	1	3540	1	671	0.19	0.18955	1	schi20028820
BP	GO:0051409	response to nitrosative stress	1	3540	1	671	0.19	0.18955	1	schi20062480
BP	GO:0070265	necrotic cell death	1	3540	1	671	0.19	0.18955	1	schi20058820
BP	GO:0070988	demethylation	1	3540	1	671	0.19	0.18955	1	schi20051420
BP	GO:0071108	protein K48-linked deubiquitination	1	3540	1	671	0.19	0.18955	1	schi20037980
BP	GO:0071478	cellular response to radiation	1	3540	1	671	0.19	0.18955	1	schi20046900
BP	GO:0071482	cellular response to light stimulus	1	3540	1	671	0.19	0.18955	1	schi20046900
BP	GO:0071483	cellular response to blue light	1	3540	1	671	0.19	0.18955	1	schi20046900
BP	GO:0072358	cardiovascular system development	1	3540	1	671	0.19	0.18955	1	schi20028820
BP	GO:0072359	circulatory system development	1	3540	1	671	0.19	0.18955	1	schi20028820
BP	GO:0097300	programmed necrotic cell death	1	3540	1	671	0.19	0.18955	1	schi20058820
BP	GO:0097359	UDP-glucosylation	1	3540	1	671	0.19	0.18955	1	schi20051500
BP	GO:1901342	regulation of vasculature development	1	3540	1	671	0.19	0.18955	1	schi20028820
BP	GO:1901475	pyruvate transmembrane transport	1	3540	1	671	0.19	0.18955	1	schi20030050
BP	GO:1901569	fatty acid derivative catabolic process	1	3540	1	671	0.19	0.18955	1	schi20041300
BP	GO:1902222	erythrose 4-phosphate/phosphoenolpyruvate family amino acid catabolic process	1	3540	1	671	0.19	0.18955	1	schi20024510
BP	GO:1902224	ketone body metabolic process	1	3540	1	671	0.19	0.18955	1	schi20041300
BP	GO:1902445	regulation of mitochondrial membrane permeability involved in programmed necrotic cell death	1	3540	1	671	0.19	0.18955	1	schi20058820
BP	GO:2000026	regulation of multicellular organismal development	1	3540	1	671	0.19	0.18955	1	schi20028820
MF	GO:0004725	protein tyrosine phosphatase activity	16	4142	5	813	3.14	0.19035	1	schi20002850, schi20010020, schi20026470, schi20042070, schi20055920
MF	GO:0005088	Ras guanyl-nucleotide exchange factor activity	16	4142	5	813	3.14	0.19035	1	schi20005960, schi20014170, schi20052510, schi20057660, schi20068050
MF	GO:0016780	phosphotransferase activity, for other substituted phosphate groups	16	4142	5	813	3.14	0.19035	1	schi20015610, schi20031350, schi20043800, schi20049210, schi20058660
BP	GO:0006096	glycolytic process	21	3540	6	671	3.98	0.19313	1	schi20004890, schi20016740, schi20020300, schi20038650, schi20039340, schi20059060
BP	GO:0006757	ATP generation from ADP	21	3540	6	671	3.98	0.19313	1	schi20004890, schi20016740, schi20020300, schi20038650, schi20039340, schi20059060
BP	GO:0042866	pyruvate biosynthetic process	21	3540	6	671	3.98	0.19313	1	schi20004890, schi20016740, schi20020300, schi20038650, schi20039340, schi20059060
BP	GO:0046031	ADP metabolic process	21	3540	6	671	3.98	0.19313	1	schi20004890, schi20016740, schi20020300, schi20038650, schi20039340, schi20059060
CC	GO:0000127	transcription factor TFIIIC complex	1	2428	1	471	0.19	0.19399	1	schi20007250
CC	GO:0000275	mitochondrial proton-transporting ATP synthase complex, catalytic core F(1)	1	2428	1	471	0.19	0.19399	1	schi20028900
CC	GO:0000782	telomere cap complex	1	2428	1	471	0.19	0.19399	1	schi20020750
CC	GO:0000783	nuclear telomere cap complex	1	2428	1	471	0.19	0.19399	1	schi20020750
CC	GO:0000784	nuclear chromosome, telomeric region	1	2428	1	471	0.19	0.19399	1	schi20020750
CC	GO:0005854	nascent polypeptide-associated complex	1	2428	1	471	0.19	0.19399	1	schi20009400
CC	GO:0005952	cAMP-dependent protein kinase complex	1	2428	1	471	0.19	0.19399	1	schi20039140
CC	GO:0009316	3-isopropylmalate dehydratase complex	1	2428	1	471	0.19	0.19399	1	schi20055210
CC	GO:0030991	intraciliary transport particle A	1	2428	1	471	0.19	0.19399	1	schi20067720
CC	GO:0035869	ciliary transition zone	1	2428	1	471	0.19	0.19399	1	schi20064480
CC	GO:0036038	MKS complex	1	2428	1	471	0.19	0.19399	1	schi20064480
CC	GO:0036064	ciliary basal body	1	2428	1	471	0.19	0.19399	1	schi20043380
CC	GO:0045273	respiratory chain complex II	1	2428	1	471	0.19	0.19399	1	schi20049390
CC	GO:0045281	succinate dehydrogenase complex	1	2428	1	471	0.19	0.19399	1	schi20049390
CC	GO:1990879	CST complex	1	2428	1	471	0.19	0.19399	1	schi20020750
BP	GO:0009145	purine nucleoside triphosphate biosynthetic process	30	3540	8	671	5.69	0.19406	1	schi20004890, schi20016740, schi20020300, schi20028900, schi20038650, schi20039340, schi20059060, schi20062250
BP	GO:0009206	purine ribonucleoside triphosphate biosynthetic process	30	3540	8	671	5.69	0.19406	1	schi20004890, schi20016740, schi20020300, schi20028900, schi20038650, schi20039340, schi20059060, schi20062250
BP	GO:0016579	protein deubiquitination	30	3540	8	671	5.69	0.19406	1	schi20000950, schi20005230, schi20011710, schi20026820, schi20037980, schi20041670, schi20053660, schi20057080
MF	GO:0003861	3-isopropylmalate dehydratase activity	1	4142	1	813	0.2	0.19628	1	schi20055210
MF	GO:0003862	3-isopropylmalate dehydrogenase activity	1	4142	1	813	0.2	0.19628	1	schi20027480
MF	GO:0003868	4-hydroxyphenylpyruvate dioxygenase activity	1	4142	1	813	0.2	0.19628	1	schi20063820
MF	GO:0003980	UDP-glucose:glycoprotein glucosyltransferase activity	1	4142	1	813	0.2	0.19628	1	schi20051500
MF	GO:0003987	acetate-CoA ligase activity	1	4142	1	813	0.2	0.19628	1	schi20031860
MF	GO:0004000	adenosine deaminase activity	1	4142	1	813	0.2	0.19628	1	schi20044880
MF	GO:0004053	arginase activity	1	4142	1	813	0.2	0.19628	1	schi20060870
MF	GO:0004144	diacylglycerol O-acyltransferase activity	1	4142	1	813	0.2	0.19628	1	schi20009700
MF	GO:0004332	fructose-bisphosphate aldolase activity	1	4142	1	813	0.2	0.19628	1	schi20059060
MF	GO:0004334	fumarylacetoacetase activity	1	4142	1	813	0.2	0.19628	1	schi20027890
MF	GO:0004370	glycerol kinase activity	1	4142	1	813	0.2	0.19628	1	schi20062300
MF	GO:0004371	glycerone kinase activity	1	4142	1	813	0.2	0.19628	1	schi20059880
MF	GO:0004411	homogentisate 1,2-dioxygenase activity	1	4142	1	813	0.2	0.19628	1	schi20024510
MF	GO:0004455	ketol-acid reductoisomerase activity	1	4142	1	813	0.2	0.19628	1	schi20061430
MF	GO:0004478	methionine adenosyltransferase activity	1	4142	1	813	0.2	0.19628	1	schi20037630
MF	GO:0004616	phosphogluconate dehydrogenase (decarboxylating) activity	1	4142	1	813	0.2	0.19628	1	schi20050780
MF	GO:0004731	purine-nucleoside phosphorylase activity	1	4142	1	813	0.2	0.19628	1	schi20011200
MF	GO:0004756	selenide, water dikinase activity	1	4142	1	813	0.2	0.19628	1	schi20015400
MF	GO:0004794	L-threonine ammonia-lyase activity	1	4142	1	813	0.2	0.19628	1	schi20031270
MF	GO:0004801	sedoheptulose-7-phosphate:D-glyceraldehyde-3-phosphate glyceronetransferase activity	1	4142	1	813	0.2	0.19628	1	schi20001690
MF	GO:0004803	transposase activity	1	4142	1	813	0.2	0.19628	1	schi20051160
MF	GO:0005044	scavenger receptor activity	1	4142	1	813	0.2	0.19628	1	schi20041680
MF	GO:0005230	extracellular ligand-gated ion channel activity	1	4142	1	813	0.2	0.19628	1	schi20034790
MF	GO:0005344	oxygen carrier activity	1	4142	1	813	0.2	0.19628	1	schi20062480
MF	GO:0008251	tRNA-specific adenosine deaminase activity	1	4142	1	813	0.2	0.19628	1	schi20044880
MF	GO:0008260	3-oxoacid CoA-transferase activity	1	4142	1	813	0.2	0.19628	1	schi20041300
MF	GO:0008413	8-oxo-7,8-dihydroguanosine triphosphate pyrophosphatase activity	1	4142	1	813	0.2	0.19628	1	schi20015030
MF	GO:0008428	ribonuclease inhibitor activity	1	4142	1	813	0.2	0.19628	1	schi20031840
MF	GO:0008442	3-hydroxyisobutyrate dehydrogenase activity	1	4142	1	813	0.2	0.19628	1	schi20060760
MF	GO:0008603	cAMP-dependent protein kinase regulator activity	1	4142	1	813	0.2	0.19628	1	schi20039140
MF	GO:0008941	nitric oxide dioxygenase activity	1	4142	1	813	0.2	0.19628	1	schi20062480
MF	GO:0009881	photoreceptor activity	1	4142	1	813	0.2	0.19628	1	schi20046900
MF	GO:0009882	blue light photoreceptor activity	1	4142	1	813	0.2	0.19628	1	schi20046900
MF	GO:0009916	alternative oxidase activity	1	4142	1	813	0.2	0.19628	1	schi20000870
MF	GO:0016208	AMP binding	1	4142	1	813	0.2	0.19628	1	schi20031860
MF	GO:0016411	acylglycerol O-acyltransferase activity	1	4142	1	813	0.2	0.19628	1	schi20009700
MF	GO:0016682	oxidoreductase activity, acting on diphenols and related substances as donors, oxygen as acceptor	1	4142	1	813	0.2	0.19628	1	schi20000870
MF	GO:0016708	oxidoreductase activity, acting on paired donors, with incorporation or reduction of molecular oxygen, NAD(P)H as one donor, and incorporation of two atoms of oxygen into one donor	1	4142	1	813	0.2	0.19628	1	schi20062480
MF	GO:0016781	phosphotransferase activity, paired acceptors	1	4142	1	813	0.2	0.19628	1	schi20015400
MF	GO:0016812	hydrolase activity, acting on carbon-nitrogen (but not peptide) bonds, in cyclic amides	1	4142	1	813	0.2	0.19628	1	schi20054980
MF	GO:0016843	amine-lyase activity	1	4142	1	813	0.2	0.19628	1	schi20011770
MF	GO:0016844	strictosidine synthase activity	1	4142	1	813	0.2	0.19628	1	schi20011770
MF	GO:0017057	6-phosphogluconolactonase activity	1	4142	1	813	0.2	0.19628	1	schi20002390
MF	GO:0019894	kinesin binding	1	4142	1	813	0.2	0.19628	1	schi20012770
MF	GO:0030551	cyclic nucleotide binding	1	4142	1	813	0.2	0.19628	1	schi20039140
MF	GO:0030552	cAMP binding	1	4142	1	813	0.2	0.19628	1	schi20039140
MF	GO:0033971	hydroxyisourate hydrolase activity	1	4142	1	813	0.2	0.19628	1	schi20054980
MF	GO:0035251	UDP-glucosyltransferase activity	1	4142	1	813	0.2	0.19628	1	schi20051500
MF	GO:0038024	cargo receptor activity	1	4142	1	813	0.2	0.19628	1	schi20041680
MF	GO:0047443	4-hydroxy-4-methyl-2-oxoglutarate aldolase activity	1	4142	1	813	0.2	0.19628	1	schi20031840
MF	GO:0047938	glucose-6-phosphate 1-epimerase activity	1	4142	1	813	0.2	0.19628	1	schi20037700
MF	GO:0051538	3 iron, 4 sulfur cluster binding	1	4142	1	813	0.2	0.19628	1	schi20015520
MF	GO:0051723	protein methylesterase activity	1	4142	1	813	0.2	0.19628	1	schi20051420
MF	GO:1990380	Lys48-specific deubiquitinase activity	1	4142	1	813	0.2	0.19628	1	schi20037980
MF	GO:0017016	Ras GTPase binding	25	4142	7	813	4.91	0.20516	1	schi20005960, schi20014170, schi20017790, schi20033840, schi20052510, schi20057660, schi20068050
MF	GO:0031267	small GTPase binding	25	4142	7	813	4.91	0.20516	1	schi20005960, schi20014170, schi20017790, schi20033840, schi20052510, schi20057660, schi20068050
BP	GO:0098655	cation transmembrane transport	117	3540	26	671	22.18	0.21022	1	schi20001100, schi20006920, schi20008660, schi20012660, schi20016500, schi20017230, schi20026530, schi20028900, schi20029350, schi20033860, schi20035010, schi20035120, schi20038020, schi20041270, schi20041630, schi20044340, schi20044400, schi20047180, schi20049240, schi20054420, schi20055090, schi20062100, schi20062250, schi20063080, schi20065300, schi20067030
MF	GO:0004842	ubiquitin-protein transferase activity	57	4142	14	813	11.19	0.21485	1	schi20000730, schi20008830, schi20014340, schi20028540, schi20030180, schi20031790, schi20039550, schi20039580, schi20046520, schi20051910, schi20058170, schi20059340, schi20063030, schi20065930
BP	GO:0031503	protein-containing complex localization	13	3540	4	671	2.46	0.22095	1	schi20007810, schi20029320, schi20034380, schi20046700
BP	GO:0019725	cellular homeostasis	31	3540	8	671	5.88	0.22109	1	schi20016280, schi20037060, schi20040220, schi20042830, schi20051340, schi20054290, schi20057020, schi20057540
BP	GO:0070646	protein modification by small protein removal	31	3540	8	671	5.88	0.22109	1	schi20000950, schi20005230, schi20011710, schi20026820, schi20037980, schi20041670, schi20053660, schi20057080
BP	GO:0009135	purine nucleoside diphosphate metabolic process	22	3540	6	671	4.17	0.22586	1	schi20004890, schi20016740, schi20020300, schi20038650, schi20039340, schi20059060
BP	GO:0009179	purine ribonucleoside diphosphate metabolic process	22	3540	6	671	4.17	0.22586	1	schi20004890, schi20016740, schi20020300, schi20038650, schi20039340, schi20059060
BP	GO:0009185	ribonucleoside diphosphate metabolic process	22	3540	6	671	4.17	0.22586	1	schi20004890, schi20016740, schi20020300, schi20038650, schi20039340, schi20059060
BP	GO:1901564	organonitrogen compound metabolic process	1456	3540	285	671	275.98	0.22874	1	schi20000380, schi20000420, schi20000430, schi20000730, schi20000810, schi20000950, schi20001550, schi20001670, schi20001690, schi20001860, schi20001910, schi20002030, schi20002330, schi20002390, schi20002650, schi20002850, schi20003190, schi20003200, schi20003350, schi20003910, schi20003960, schi20004010, schi20004020, schi20004030, schi20004050, schi20004540, schi20004610, schi20004630, schi200…
BP	GO:0019362	pyridine nucleotide metabolic process	36	3540	9	671	6.82	0.23035	1	schi20001690, schi20002390, schi20004890, schi20016740, schi20020300, schi20038650, schi20039340, schi20050780, schi20059060
BP	GO:0046496	nicotinamide nucleotide metabolic process	36	3540	9	671	6.82	0.23035	1	schi20001690, schi20002390, schi20004890, schi20016740, schi20020300, schi20038650, schi20039340, schi20050780, schi20059060
BP	GO:0006555	methionine metabolic process	9	3540	3	671	1.71	0.2344	1	schi20003190, schi20003200, schi20005030
BP	GO:0030162	regulation of proteolysis	9	3540	3	671	1.71	0.2344	1	schi20002330, schi20019430, schi20057080
CC	GO:0044422	organelle part	464	2428	96	471	90.01	0.23557	1	schi20000360, schi20001200, schi20001240, schi20001520, schi20001570, schi20003540, schi20004970, schi20005580, schi20005590, schi20006950, schi20007250, schi20007930, schi20008660, schi20009120, schi20009960, schi20010350, schi20010430, schi20010910, schi20011120, schi20011760, schi20012170, schi20012610, schi20012770, schi20013650, schi20013760, schi20015520, schi20015570, schi20016170, schi200…
BP	GO:0032446	protein modification by small protein conjugation	65	3540	15	671	12.32	0.23809	1	schi20000730, schi20008830, schi20014340, schi20024790, schi20028540, schi20030180, schi20031790, schi20039550, schi20039580, schi20046520, schi20051910, schi20058170, schi20059340, schi20063030, schi20065930
MF	GO:0008138	protein tyrosine/serine/threonine phosphatase activity	13	4142	4	813	2.55	0.2411	1	schi20010020, schi20025720, schi20026470, schi20040250
MF	GO:0016645	oxidoreductase activity, acting on the CH-NH group of donors	13	4142	4	813	2.55	0.2411	1	schi20003190, schi20003200, schi20005030, schi20007580
BP	GO:0006817	phosphate ion transport	5	3540	2	671	0.95	0.2414	1	schi20003700, schi20020390
BP	GO:0009896	positive regulation of catabolic process	5	3540	2	671	0.95	0.2414	1	schi20002330, schi20019430
BP	GO:0018202	peptidyl-histidine modification	5	3540	2	671	0.95	0.2414	1	schi20009630, schi20053450
BP	GO:0031331	positive regulation of cellular catabolic process	5	3540	2	671	0.95	0.2414	1	schi20002330, schi20019430
BP	GO:0035435	phosphate ion transmembrane transport	5	3540	2	671	0.95	0.2414	1	schi20003700, schi20020390
BP	GO:0043248	proteasome assembly	5	3540	2	671	0.95	0.2414	1	schi20018970, schi20053200
BP	GO:0044341	sodium-dependent phosphate transport	5	3540	2	671	0.95	0.2414	1	schi20003700, schi20020390
BP	GO:0045732	positive regulation of protein catabolic process	5	3540	2	671	0.95	0.2414	1	schi20002330, schi20019430
BP	GO:0051260	protein homooligomerization	5	3540	2	671	0.95	0.2414	1	schi20028890, schi20050170
BP	GO:1901800	positive regulation of proteasomal protein catabolic process	5	3540	2	671	0.95	0.2414	1	schi20002330, schi20019430
BP	GO:1903052	positive regulation of proteolysis involved in cellular protein catabolic process	5	3540	2	671	0.95	0.2414	1	schi20002330, schi20019430
BP	GO:1903364	positive regulation of cellular protein catabolic process	5	3540	2	671	0.95	0.2414	1	schi20002330, schi20019430
BP	GO:0007010	cytoskeleton organization	51	3540	12	671	9.67	0.24827	1	schi20010490, schi20017040, schi20017790, schi20022850, schi20026510, schi20028680, schi20035050, schi20038520, schi20055050, schi20063780, schi20064480, schi20065930
BP	GO:0009142	nucleoside triphosphate biosynthetic process	32	3540	8	671	6.07	0.2494	1	schi20004890, schi20016740, schi20020300, schi20028900, schi20038650, schi20039340, schi20059060, schi20062250
BP	GO:0009201	ribonucleoside triphosphate biosynthetic process	32	3540	8	671	6.07	0.2494	1	schi20004890, schi20016740, schi20020300, schi20028900, schi20038650, schi20039340, schi20059060, schi20062250
CC	GO:0005758	mitochondrial intermembrane space	5	2428	2	471	0.97	0.25036	1	schi20019310, schi20039730
CC	GO:0031970	organelle envelope lumen	5	2428	2	471	0.97	0.25036	1	schi20019310, schi20039730
CC	GO:0034464	BBSome	5	2428	2	471	0.97	0.25036	1	schi20006950, schi20065760
BP	GO:0022607	cellular component assembly	105	3540	23	671	19.9	0.25129	1	schi20003360, schi20007320, schi20007810, schi20007930, schi20010490, schi20012300, schi20017040, schi20018970, schi20019310, schi20022650, schi20028890, schi20034380, schi20035780, schi20039730, schi20050170, schi20053200, schi20055050, schi20056690, schi20059240, schi20060410, schi20063780, schi20064480, schi20065760
MF	GO:0005200	structural constituent of cytoskeleton	9	4142	3	813	1.77	0.25189	1	schi20028680, schi20035050, schi20065930
MF	GO:0016840	carbon-nitrogen lyase activity	9	4142	3	813	1.77	0.25189	1	schi20011770, schi20031270, schi20060280
MF	GO:0008289	lipid binding	22	4142	6	813	4.32	0.25209	1	schi20000470, schi20016170, schi20021070, schi20022890, schi20027280, schi20059320
BP	GO:0006812	cation transport	140	3540	30	671	26.54	0.25336	1	schi20001100, schi20001350, schi20006920, schi20008660, schi20012660, schi20016500, schi20017230, schi20026530, schi20028900, schi20029350, schi20033860, schi20035010, schi20035120, schi20038020, schi20041270, schi20041630, schi20044340, schi20044400, schi20045350, schi20047180, schi20049240, schi20049720, schi20054420, schi20055090, schi20057370, schi20062100, schi20062250, schi20063080, schi200…
MF	GO:0004190	aspartic-type endopeptidase activity	5	4142	2	813	0.98	0.25507	1	schi20027220, schi20040280
MF	GO:0004620	phospholipase activity	5	4142	2	813	0.98	0.25507	1	schi20025630, schi20066360
MF	GO:0004857	enzyme inhibitor activity	5	4142	2	813	0.98	0.25507	1	schi20029770, schi20031840
MF	GO:0015114	phosphate ion transmembrane transporter activity	5	4142	2	813	0.98	0.25507	1	schi20003700, schi20020390
MF	GO:0015321	sodium-dependent phosphate transmembrane transporter activity	5	4142	2	813	0.98	0.25507	1	schi20003700, schi20020390
MF	GO:0016298	lipase activity	5	4142	2	813	0.98	0.25507	1	schi20025630, schi20066360
MF	GO:0036402	proteasome-activating ATPase activity	5	4142	2	813	0.98	0.25507	1	schi20002330, schi20019430
MF	GO:0070001	aspartic-type peptidase activity	5	4142	2	813	0.98	0.25507	1	schi20027220, schi20040280
CC	GO:0043226	organelle	863	2428	174	471	167.41	0.25633	1	schi20000170, schi20000360, schi20001200, schi20001240, schi20001520, schi20001570, schi20003540, schi20003780, schi20004970, schi20005370, schi20005580, schi20005590, schi20006950, schi20007250, schi20007320, schi20007400, schi20007810, schi20007840, schi20007930, schi20008660, schi20008940, schi20009090, schi20009120, schi20009740, schi20009960, schi20010350, schi20010430, schi20010910, schi200…
MF	GO:0019787	ubiquitin-like protein transferase activity	59	4142	14	813	11.58	0.25692	1	schi20000730, schi20008830, schi20014340, schi20028540, schi20030180, schi20031790, schi20039550, schi20039580, schi20046520, schi20051910, schi20058170, schi20059340, schi20063030, schi20065930
BP	GO:0006090	pyruvate metabolic process	23	3540	6	671	4.36	0.26021	1	schi20004890, schi20016740, schi20020300, schi20038650, schi20039340, schi20059060
BP	GO:0007265	Ras protein signal transduction	23	3540	6	671	4.36	0.26021	1	schi20005960, schi20014170, schi20022620, schi20052510, schi20057660, schi20068050
BP	GO:0046578	regulation of Ras protein signal transduction	23	3540	6	671	4.36	0.26021	1	schi20005960, schi20014170, schi20022620, schi20052510, schi20057660, schi20068050
BP	GO:0051056	regulation of small GTPase mediated signal transduction	23	3540	6	671	4.36	0.26021	1	schi20005960, schi20014170, schi20022620, schi20052510, schi20057660, schi20068050
MF	GO:0008324	cation transmembrane transporter activity	131	4142	29	813	25.71	0.26244	1	schi20001100, schi20001350, schi20006270, schi20006920, schi20008660, schi20012660, schi20016500, schi20017230, schi20026530, schi20028900, schi20029350, schi20033860, schi20035010, schi20035120, schi20038020, schi20041630, schi20044340, schi20044400, schi20045350, schi20047180, schi20049240, schi20054420, schi20055090, schi20057370, schi20062100, schi20062250, schi20063080, schi20065300, schi200…
BP	GO:0009057	macromolecule catabolic process	91	3540	20	671	17.25	0.2655	1	schi20000810, schi20000950, schi20002330, schi20004540, schi20005230, schi20007140, schi20011710, schi20019430, schi20024050, schi20026820, schi20038420, schi20041670, schi20042030, schi20045740, schi20052460, schi20053660, schi20055200, schi20057080, schi20057720, schi20060080
BP	GO:0010498	proteasomal protein catabolic process	14	3540	4	671	2.65	0.26613	1	schi20002330, schi20019430, schi20045740, schi20057080
BP	GO:0016042	lipid catabolic process	14	3540	4	671	2.65	0.26613	1	schi20003620, schi20025630, schi20050260, schi20066360
BP	GO:0048583	regulation of response to stimulus	33	3540	8	671	6.26	0.2788	1	schi20005960, schi20014170, schi20022620, schi20029770, schi20052510, schi20057080, schi20057660, schi20068050
MF	GO:0004722	protein serine/threonine phosphatase activity	32	4142	8	813	6.28	0.28248	1	schi20001860, schi20008280, schi20008410, schi20021180, schi20051370, schi20057090, schi20065850, schi20066070
MF	GO:0016829	lyase activity	94	4142	21	813	18.45	0.28906	1	schi20004890, schi20009630, schi20011770, schi20011830, schi20013580, schi20021320, schi20025900, schi20027740, schi20031140, schi20031270, schi20031840, schi20033040, schi20038580, schi20040540, schi20044540, schi20044940, schi20046840, schi20053450, schi20055210, schi20059060, schi20060280
BP	GO:0000160	phosphorelay signal transduction system	10	3540	3	671	1.9	0.29075	1	schi20035220, schi20048030, schi20061040
BP	GO:0023014	signal transduction by protein phosphorylation	10	3540	3	671	1.9	0.29075	1	schi20006320, schi20009520, schi20048030
BP	GO:0042176	regulation of protein catabolic process	10	3540	3	671	1.9	0.29075	1	schi20002330, schi20019430, schi20057080
BP	GO:1901575	organic substance catabolic process	168	3540	35	671	31.84	0.29151	1	schi20000810, schi20000950, schi20002330, schi20003620, schi20004540, schi20004890, schi20005230, schi20007140, schi20011710, schi20014450, schi20016740, schi20019430, schi20020300, schi20024050, schi20024510, schi20025630, schi20026820, schi20038420, schi20038650, schi20039340, schi20041300, schi20041330, schi20041670, schi20042030, schi20045740, schi20050260, schi20052460, schi20053660, schi200…
BP	GO:0016052	carbohydrate catabolic process	24	3540	6	671	4.55	0.29581	1	schi20004890, schi20016740, schi20020300, schi20038650, schi20039340, schi20059060
BP	GO:0055114	oxidation-reduction process	456	3540	91	671	86.43	0.29889	1	schi20000150, schi20000460, schi20000870, schi20001510, schi20002360, schi20002810, schi20003190, schi20003200, schi20005030, schi20005560, schi20005600, schi20006250, schi20007580, schi20009000, schi20009440, schi20010920, schi20011010, schi20012310, schi20013030, schi20013950, schi20015210, schi20015400, schi20015520, schi20015930, schi20016280, schi20016560, schi20017710, schi20019850, schi200…
CC	GO:0071944	cell periphery	19	2428	5	471	3.69	0.30189	1	schi20026530, schi20035010, schi20041630, schi20044340, schi20055090
BP	GO:0044248	cellular catabolic process	154	3540	32	671	29.19	0.30836	1	schi20000810, schi20000950, schi20002330, schi20004540, schi20004890, schi20005230, schi20007140, schi20011710, schi20014450, schi20016740, schi20019430, schi20020300, schi20024050, schi20024510, schi20026820, schi20038420, schi20038650, schi20039340, schi20041300, schi20041330, schi20041670, schi20042030, schi20045740, schi20050260, schi20052460, schi20053660, schi20055200, schi20057080, schi200…
BP	GO:0072330	monocarboxylic acid biosynthetic process	39	3540	9	671	7.39	0.31294	1	schi20004890, schi20016740, schi20019580, schi20020300, schi20031350, schi20038650, schi20039340, schi20043800, schi20059060
CC	GO:0044446	intracellular organelle part	458	2428	93	471	88.85	0.31358	1	schi20000360, schi20001200, schi20001240, schi20001520, schi20001570, schi20003540, schi20004970, schi20005580, schi20005590, schi20007250, schi20007930, schi20008660, schi20009120, schi20009960, schi20010350, schi20010430, schi20010910, schi20011120, schi20011760, schi20012170, schi20012610, schi20012770, schi20013650, schi20013760, schi20015520, schi20015570, schi20016170, schi20017040, schi200…
BP	GO:0006694	steroid biosynthetic process	6	3540	2	671	1.14	0.31895	1	schi20036690, schi20041080
BP	GO:0032269	negative regulation of cellular protein metabolic process	6	3540	2	671	1.14	0.31895	1	schi20029770, schi20057080
BP	GO:0033108	mitochondrial respiratory chain complex assembly	6	3540	2	671	1.14	0.31895	1	schi20019310, schi20060410
BP	GO:0034508	centromere complex assembly	6	3540	2	671	1.14	0.31895	1	schi20007930, schi20059240
BP	GO:0043086	negative regulation of catalytic activity	6	3540	2	671	1.14	0.31895	1	schi20029770, schi20031840
BP	GO:0044092	negative regulation of molecular function	6	3540	2	671	1.14	0.31895	1	schi20029770, schi20031840
BP	GO:0045862	positive regulation of proteolysis	6	3540	2	671	1.14	0.31895	1	schi20002330, schi20019430
BP	GO:0051248	negative regulation of protein metabolic process	6	3540	2	671	1.14	0.31895	1	schi20029770, schi20057080
BP	GO:0006091	generation of precursor metabolites and energy	69	3540	15	671	13.08	0.32084	1	schi20004890, schi20005600, schi20013030, schi20015520, schi20016280, schi20016740, schi20020300, schi20038650, schi20039340, schi20039730, schi20041300, schi20045040, schi20049390, schi20059060, schi20060410
MF	GO:0016740	transferase activity	1183	4142	238	813	232.2	0.32211	1	schi20000380, schi20000730, schi20000830, schi20001670, schi20001690, schi20001910, schi20002030, schi20002380, schi20002650, schi20003010, schi20003350, schi20003910, schi20004050, schi20004140, schi20004150, schi20004600, schi20004780, schi20004890, schi20005240, schi20005270, schi20005440, schi20005880, schi20006320, schi20006460, schi20006680, schi20007420, schi20008310, schi20008830, schi200…
MF	GO:0008484	sulfuric ester hydrolase activity	24	4142	6	813	4.71	0.32661	1	schi20002970, schi20005850, schi20027170, schi20043020, schi20055520, schi20061750
MF	GO:0000104	succinate dehydrogenase activity	6	4142	2	813	1.18	0.3355	1	schi20015520, schi20049390
MF	GO:0016774	phosphotransferase activity, carboxyl group as acceptor	6	4142	2	813	1.18	0.3355	1	schi20004890, schi20039340
MF	GO:0016651	oxidoreductase activity, acting on NAD(P)H	15	4142	4	813	2.94	0.33781	1	schi20054290, schi20060610, schi20060620, schi20060630
BP	GO:0042592	homeostatic process	35	3540	8	671	6.63	0.33995	1	schi20016280, schi20037060, schi20040220, schi20042830, schi20051340, schi20054290, schi20057020, schi20057540
BP	GO:1901605	alpha-amino acid metabolic process	85	3540	18	671	16.11	0.34015	1	schi20003190, schi20003200, schi20005030, schi20013120, schi20014450, schi20015400, schi20024510, schi20027480, schi20031270, schi20038210, schi20038220, schi20044010, schi20046840, schi20053040, schi20055210, schi20060760, schi20060870, schi20061430
BP	GO:0072524	pyridine-containing compound metabolic process	40	3540	9	671	7.58	0.34185	1	schi20001690, schi20002390, schi20004890, schi20016740, schi20020300, schi20038650, schi20039340, schi20050780, schi20059060
MF	GO:0016791	phosphatase activity	92	4142	20	813	18.06	0.34294	1	schi20001860, schi20002850, schi20008280, schi20008410, schi20008570, schi20010020, schi20014620, schi20019620, schi20021180, schi20025720, schi20026470, schi20040250, schi20042070, schi20051370, schi20055920, schi20057090, schi20061060, schi20064790, schi20065850, schi20066070
BP	GO:0002097	tRNA wobble base modification	2	3540	1	671	0.38	0.34321	1	schi20044880
BP	GO:0006266	DNA ligation	2	3540	1	671	0.38	0.34321	1	schi20023620
BP	GO:0006535	cysteine biosynthetic process from serine	2	3540	1	671	0.38	0.34321	1	schi20053040
BP	GO:0006570	tyrosine metabolic process	2	3540	1	671	0.38	0.34321	1	schi20024510
BP	GO:0006662	glycerol ether metabolic process	2	3540	1	671	0.38	0.34321	1	schi20057020
BP	GO:0006897	endocytosis	2	3540	1	671	0.38	0.34321	1	schi20041680
BP	GO:0007219	Notch signaling pathway	2	3540	1	671	0.38	0.34321	1	schi20040280
BP	GO:0009895	negative regulation of catabolic process	2	3540	1	671	0.38	0.34321	1	schi20057080
BP	GO:0010243	response to organonitrogen compound	2	3540	1	671	0.38	0.34321	1	schi20057080
BP	GO:0015849	organic acid transport	2	3540	1	671	0.38	0.34321	1	schi20030050
BP	GO:0016578	histone deubiquitination	2	3540	1	671	0.38	0.34321	1	schi20005230
BP	GO:0018904	ether metabolic process	2	3540	1	671	0.38	0.34321	1	schi20057020
BP	GO:0019344	cysteine biosynthetic process	2	3540	1	671	0.38	0.34321	1	schi20053040
BP	GO:0030433	ubiquitin-dependent ERAD pathway	2	3540	1	671	0.38	0.34321	1	schi20057080
BP	GO:0030970	retrograde protein transport, ER to cytosol	2	3540	1	671	0.38	0.34321	1	schi20057080
BP	GO:0031330	negative regulation of cellular catabolic process	2	3540	1	671	0.38	0.34321	1	schi20057080
BP	GO:0032386	regulation of intracellular transport	2	3540	1	671	0.38	0.34321	1	schi20057080
BP	GO:0032387	negative regulation of intracellular transport	2	3540	1	671	0.38	0.34321	1	schi20057080
BP	GO:0032527	protein exit from endoplasmic reticulum	2	3540	1	671	0.38	0.34321	1	schi20057080
BP	GO:0033157	regulation of intracellular protein transport	2	3540	1	671	0.38	0.34321	1	schi20057080
BP	GO:0034453	microtubule anchoring	2	3540	1	671	0.38	0.34321	1	schi20038520
BP	GO:0034729	histone H3-K79 methylation	2	3540	1	671	0.38	0.34321	1	schi20010220
BP	GO:0034976	response to endoplasmic reticulum stress	2	3540	1	671	0.38	0.34321	1	schi20057080
BP	GO:0035025	positive regulation of Rho protein signal transduction	2	3540	1	671	0.38	0.34321	1	schi20022620
BP	GO:0035721	intraciliary retrograde transport	2	3540	1	671	0.38	0.34321	1	schi20029320
BP	GO:0036503	ERAD pathway	2	3540	1	671	0.38	0.34321	1	schi20057080
BP	GO:0042177	negative regulation of protein catabolic process	2	3540	1	671	0.38	0.34321	1	schi20057080
BP	GO:0046500	S-adenosylmethionine metabolic process	2	3540	1	671	0.38	0.34321	1	schi20037630
BP	GO:0046579	positive regulation of Ras protein signal transduction	2	3540	1	671	0.38	0.34321	1	schi20022620
BP	GO:0046902	regulation of mitochondrial membrane permeability	2	3540	1	671	0.38	0.34321	1	schi20058820
BP	GO:0046942	carboxylic acid transport	2	3540	1	671	0.38	0.34321	1	schi20030050
BP	GO:0051057	positive regulation of small GTPase mediated signal transduction	2	3540	1	671	0.38	0.34321	1	schi20022620
BP	GO:0051103	DNA ligation involved in DNA repair	2	3540	1	671	0.38	0.34321	1	schi20023620
BP	GO:0051223	regulation of protein transport	2	3540	1	671	0.38	0.34321	1	schi20057080
BP	GO:0051224	negative regulation of protein transport	2	3540	1	671	0.38	0.34321	1	schi20057080
BP	GO:0070201	regulation of establishment of protein localization	2	3540	1	671	0.38	0.34321	1	schi20057080
BP	GO:0070861	regulation of protein exit from endoplasmic reticulum	2	3540	1	671	0.38	0.34321	1	schi20057080
BP	GO:0070862	negative regulation of protein exit from endoplasmic reticulum	2	3540	1	671	0.38	0.34321	1	schi20057080
BP	GO:0071214	cellular response to abiotic stimulus	2	3540	1	671	0.38	0.34321	1	schi20046900
BP	GO:0080134	regulation of response to stress	2	3540	1	671	0.38	0.34321	1	schi20057080
BP	GO:0080135	regulation of cellular response to stress	2	3540	1	671	0.38	0.34321	1	schi20057080
BP	GO:0090087	regulation of peptide transport	2	3540	1	671	0.38	0.34321	1	schi20057080
BP	GO:0090317	negative regulation of intracellular protein transport	2	3540	1	671	0.38	0.34321	1	schi20057080
BP	GO:0090559	regulation of membrane permeability	2	3540	1	671	0.38	0.34321	1	schi20058820
BP	GO:0098657	import into cell	2	3540	1	671	0.38	0.34321	1	schi20041680
BP	GO:0104004	cellular response to environmental stimulus	2	3540	1	671	0.38	0.34321	1	schi20046900
BP	GO:1901568	fatty acid derivative metabolic process	2	3540	1	671	0.38	0.34321	1	schi20041300
BP	GO:1901698	response to nitrogen compound	2	3540	1	671	0.38	0.34321	1	schi20057080
BP	GO:1901799	negative regulation of proteasomal protein catabolic process	2	3540	1	671	0.38	0.34321	1	schi20057080
BP	GO:1903051	negative regulation of proteolysis involved in cellular protein catabolic process	2	3540	1	671	0.38	0.34321	1	schi20057080
BP	GO:1903363	negative regulation of cellular protein catabolic process	2	3540	1	671	0.38	0.34321	1	schi20057080
BP	GO:1903513	endoplasmic reticulum to cytosol transport	2	3540	1	671	0.38	0.34321	1	schi20057080
BP	GO:1903573	negative regulation of response to endoplasmic reticulum stress	2	3540	1	671	0.38	0.34321	1	schi20057080
BP	GO:1903825	organic acid transmembrane transport	2	3540	1	671	0.38	0.34321	1	schi20030050
BP	GO:1903828	negative regulation of cellular protein localization	2	3540	1	671	0.38	0.34321	1	schi20057080
BP	GO:1904152	regulation of retrograde protein transport, ER to cytosol	2	3540	1	671	0.38	0.34321	1	schi20057080
BP	GO:1904153	negative regulation of retrograde protein transport, ER to cytosol	2	3540	1	671	0.38	0.34321	1	schi20057080
BP	GO:1904292	regulation of ERAD pathway	2	3540	1	671	0.38	0.34321	1	schi20057080
BP	GO:1904293	negative regulation of ERAD pathway	2	3540	1	671	0.38	0.34321	1	schi20057080
BP	GO:1904950	negative regulation of establishment of protein localization	2	3540	1	671	0.38	0.34321	1	schi20057080
BP	GO:1905039	carboxylic acid transmembrane transport	2	3540	1	671	0.38	0.34321	1	schi20030050
BP	GO:1905897	regulation of response to endoplasmic reticulum stress	2	3540	1	671	0.38	0.34321	1	schi20057080
MF	GO:0004497	monooxygenase activity	34	4142	8	813	6.67	0.34623	1	schi20002810, schi20015930, schi20016560, schi20017710, schi20047590, schi20047600, schi20047610, schi20051480
BP	GO:0006633	fatty acid biosynthetic process	11	3540	3	671	2.09	0.34787	1	schi20019580, schi20031350, schi20043800
BP	GO:0009894	regulation of catabolic process	11	3540	3	671	2.09	0.34787	1	schi20002330, schi20019430, schi20057080
CC	GO:0000221	vacuolar proton-transporting V-type ATPase, V1 domain	2	2428	1	471	0.39	0.35041	1	schi20008660
CC	GO:0000276	mitochondrial proton-transporting ATP synthase complex, coupling factor F(o)	2	2428	1	471	0.39	0.35041	1	schi20062250
CC	GO:0000781	chromosome, telomeric region	2	2428	1	471	0.39	0.35041	1	schi20020750
CC	GO:0005835	fatty acid synthase complex	2	2428	1	471	0.39	0.35041	1	schi20031350
CC	GO:0005853	eukaryotic translation elongation factor 1 complex	2	2428	1	471	0.39	0.35041	1	schi20048220
CC	GO:0009376	HslUV protease complex	2	2428	1	471	0.39	0.35041	1	schi20038420
CC	GO:0031597	cytosolic proteasome complex	2	2428	1	471	0.39	0.35041	1	schi20038420
CC	GO:0045263	proton-transporting ATP synthase complex, coupling factor F(o)	2	2428	1	471	0.39	0.35041	1	schi20062250
CC	GO:0090576	RNA polymerase III transcription factor complex	2	2428	1	471	0.39	0.35041	1	schi20007250
MF	GO:0000155	phosphorelay sensor kinase activity	2	4142	1	813	0.39	0.35408	1	schi20048030
MF	GO:0003756	protein disulfide isomerase activity	2	4142	1	813	0.39	0.35408	1	schi20037060
MF	GO:0003860	3-hydroxyisobutyryl-CoA hydrolase activity	2	4142	1	813	0.39	0.35408	1	schi20014450
MF	GO:0003909	DNA ligase activity	2	4142	1	813	0.39	0.35408	1	schi20023620
MF	GO:0003910	DNA ligase (ATP) activity	2	4142	1	813	0.39	0.35408	1	schi20023620
MF	GO:0003917	DNA topoisomerase type I activity	2	4142	1	813	0.39	0.35408	1	schi20016940
MF	GO:0003989	acetyl-CoA carboxylase activity	2	4142	1	813	0.39	0.35408	1	schi20019580
MF	GO:0004160	dihydroxy-acid dehydratase activity	2	4142	1	813	0.39	0.35408	1	schi20025900
MF	GO:0004360	glutamine-fructose-6-phosphate transaminase (isomerizing) activity	2	4142	1	813	0.39	0.35408	1	schi20021640
MF	GO:0004499	N,N-dimethylaniline monooxygenase activity	2	4142	1	813	0.39	0.35408	1	schi20002810
MF	GO:0004550	nucleoside diphosphate kinase activity	2	4142	1	813	0.39	0.35408	1	schi20044330
MF	GO:0004712	protein serine/threonine/tyrosine kinase activity	2	4142	1	813	0.39	0.35408	1	schi20048340
MF	GO:0004774	succinate-CoA ligase activity	2	4142	1	813	0.39	0.35408	1	schi20013030
MF	GO:0004775	succinate-CoA ligase (ADP-forming) activity	2	4142	1	813	0.39	0.35408	1	schi20013030
MF	GO:0004807	triose-phosphate isomerase activity	2	4142	1	813	0.39	0.35408	1	schi20020300
MF	GO:0004834	tryptophan synthase activity	2	4142	1	813	0.39	0.35408	1	schi20046840
MF	GO:0005326	neurotransmitter transporter activity	2	4142	1	813	0.39	0.35408	1	schi20006270
MF	GO:0005328	neurotransmitter:sodium symporter activity	2	4142	1	813	0.39	0.35408	1	schi20006270
MF	GO:0008177	succinate dehydrogenase (ubiquinone) activity	2	4142	1	813	0.39	0.35408	1	schi20015520
MF	GO:0008199	ferric iron binding	2	4142	1	813	0.39	0.35408	1	schi20000460
MF	GO:0008410	CoA-transferase activity	2	4142	1	813	0.39	0.35408	1	schi20041300
MF	GO:0008569	ATP-dependent microtubule motor activity, minus-end-directed	2	4142	1	813	0.39	0.35408	1	schi20001520
MF	GO:0015444	magnesium-importing ATPase activity	2	4142	1	813	0.39	0.35408	1	schi20035120
MF	GO:0016405	CoA-ligase activity	2	4142	1	813	0.39	0.35408	1	schi20031860
MF	GO:0016421	CoA carboxylase activity	2	4142	1	813	0.39	0.35408	1	schi20019580
MF	GO:0016813	hydrolase activity, acting on carbon-nitrogen (but not peptide) bonds, in linear amidines	2	4142	1	813	0.39	0.35408	1	schi20060870
MF	GO:0016822	hydrolase activity, acting on acid carbon-carbon bonds	2	4142	1	813	0.39	0.35408	1	schi20027890
MF	GO:0016823	hydrolase activity, acting on acid carbon-carbon bonds, in ketonic substances	2	4142	1	813	0.39	0.35408	1	schi20027890
MF	GO:0016832	aldehyde-lyase activity	2	4142	1	813	0.39	0.35408	1	schi20059060
MF	GO:0016864	intramolecular oxidoreductase activity, transposing S-S bonds	2	4142	1	813	0.39	0.35408	1	schi20037060
MF	GO:0016886	ligase activity, forming phosphoric ester bonds	2	4142	1	813	0.39	0.35408	1	schi20023620
MF	GO:0017137	Rab GTPase binding	2	4142	1	813	0.39	0.35408	1	schi20033840
MF	GO:0019825	oxygen binding	2	4142	1	813	0.39	0.35408	1	schi20062480
MF	GO:0031151	histone methyltransferase activity (H3-K79 specific)	2	4142	1	813	0.39	0.35408	1	schi20010220
MF	GO:0033897	ribonuclease T2 activity	2	4142	1	813	0.39	0.35408	1	schi20044970
MF	GO:0046527	glucosyltransferase activity	2	4142	1	813	0.39	0.35408	1	schi20051500
MF	GO:0048487	beta-tubulin binding	2	4142	1	813	0.39	0.35408	1	schi20034380
MF	GO:0051920	peroxiredoxin activity	2	4142	1	813	0.39	0.35408	1	schi20057540
MF	GO:0070548	L-glutamine aminotransferase activity	2	4142	1	813	0.39	0.35408	1	schi20021640
MF	GO:1904265	ubiquitin-specific protease activity involved in negative regulation of retrograde protein transport, ER to cytosol	2	4142	1	813	0.39	0.35408	1	schi20057080
MF	GO:1904455	ubiquitin-specific protease activity involved in negative regulation of ERAD pathway	2	4142	1	813	0.39	0.35408	1	schi20057080
MF	GO:1990939	ATP-dependent microtubule motor activity	2	4142	1	813	0.39	0.35408	1	schi20001520
BP	GO:0015693	magnesium ion transport	16	3540	4	671	3.03	0.36002	1	schi20012660, schi20035120, schi20038020, schi20062100
BP	GO:0098656	anion transmembrane transport	16	3540	4	671	3.03	0.36002	1	schi20003700, schi20006110, schi20020390, schi20030050
BP	GO:1903830	magnesium ion transmembrane transport	16	3540	4	671	3.03	0.36002	1	schi20012660, schi20035120, schi20038020, schi20062100
BP	GO:0009166	nucleotide catabolic process	26	3540	6	671	4.93	0.36921	1	schi20004890, schi20016740, schi20020300, schi20038650, schi20039340, schi20059060
BP	GO:1902531	regulation of intracellular signal transduction	26	3540	6	671	4.93	0.36921	1	schi20005960, schi20014170, schi20022620, schi20052510, schi20057660, schi20068050
MF	GO:0051537	2 iron, 2 sulfur cluster binding	11	4142	3	813	2.16	0.37023	1	schi20005600, schi20015520, schi20039730
BP	GO:0009966	regulation of signal transduction	31	3540	7	671	5.88	0.37073	1	schi20005960, schi20014170, schi20022620, schi20029770, schi20052510, schi20057660, schi20068050
BP	GO:0010646	regulation of cell communication	31	3540	7	671	5.88	0.37073	1	schi20005960, schi20014170, schi20022620, schi20029770, schi20052510, schi20057660, schi20068050
BP	GO:0023051	regulation of signaling	31	3540	7	671	5.88	0.37073	1	schi20005960, schi20014170, schi20022620, schi20029770, schi20052510, schi20057660, schi20068050
BP	GO:0006733	oxidoreduction coenzyme metabolic process	41	3540	9	671	7.77	0.37116	1	schi20001690, schi20002390, schi20004890, schi20016740, schi20020300, schi20038650, schi20039340, schi20050780, schi20059060
BP	GO:0046034	ATP metabolic process	36	3540	8	671	6.82	0.37126	1	schi20004890, schi20016740, schi20020300, schi20028900, schi20038650, schi20039340, schi20059060, schi20062250
MF	GO:0015095	magnesium ion transmembrane transporter activity	16	4142	4	813	3.14	0.38696	1	schi20012660, schi20035120, schi20038020, schi20062100
MF	GO:0071949	FAD binding	16	4142	4	813	3.14	0.38696	1	schi20015930, schi20046900, schi20050260, schi20062480
BP	GO:0000165	MAPK cascade	7	3540	2	671	1.33	0.3944	1	schi20006320, schi20009520
BP	GO:0000902	cell morphogenesis	7	3540	2	671	1.33	0.3944	1	schi20026510, schi20056950
BP	GO:0008202	steroid metabolic process	7	3540	2	671	1.33	0.3944	1	schi20036690, schi20041080
BP	GO:0009070	serine family amino acid biosynthetic process	7	3540	2	671	1.33	0.3944	1	schi20015400, schi20053040
BP	GO:0032989	cellular component morphogenesis	7	3540	2	671	1.33	0.3944	1	schi20026510, schi20056950
BP	GO:0042737	drug catabolic process	7	3540	2	671	1.33	0.3944	1	schi20024510, schi20041300
BP	GO:0048869	cellular developmental process	7	3540	2	671	1.33	0.3944	1	schi20026510, schi20056950
BP	GO:0008643	carbohydrate transport	12	3540	3	671	2.27	0.40446	1	schi20001000, schi20026930, schi20028260
BP	GO:0000413	protein peptidyl-prolyl isomerization	32	3540	7	671	6.07	0.4047	1	schi20000430, schi20004610, schi20005110, schi20010680, schi20028940, schi20034060, schi20040510
BP	GO:0018208	peptidyl-proline modification	32	3540	7	671	6.07	0.4047	1	schi20000430, schi20004610, schi20005110, schi20010680, schi20028940, schi20034060, schi20040510
BP	GO:0016053	organic acid biosynthetic process	114	3540	23	671	21.61	0.40561	1	schi20004890, schi20013120, schi20015400, schi20016740, schi20019580, schi20020300, schi20025900, schi20026900, schi20027480, schi20031270, schi20031350, schi20038210, schi20038220, schi20038650, schi20039340, schi20043800, schi20044010, schi20046820, schi20046840, schi20053040, schi20055210, schi20059060, schi20061430
BP	GO:0046394	carboxylic acid biosynthetic process	114	3540	23	671	21.61	0.40561	1	schi20004890, schi20013120, schi20015400, schi20016740, schi20019580, schi20020300, schi20025900, schi20026900, schi20027480, schi20031270, schi20031350, schi20038210, schi20038220, schi20038650, schi20039340, schi20043800, schi20044010, schi20046820, schi20046840, schi20053040, schi20055210, schi20059060, schi20061430
CC	GO:0022624	proteasome accessory complex	7	2428	2	471	1.36	0.40677	1	schi20022830, schi20040870
CC	GO:0045259	proton-transporting ATP synthase complex	7	2428	2	471	1.36	0.40677	1	schi20028900, schi20062250
BP	GO:0006310	DNA recombination	17	3540	4	671	3.22	0.40717	1	schi20001200, schi20023620, schi20051160, schi20067890
BP	GO:0009072	aromatic amino acid family metabolic process	22	3540	5	671	4.17	0.40731	1	schi20024510, schi20026900, schi20027890, schi20046840, schi20063820
MF	GO:0016491	oxidoreductase activity	437	4142	88	813	85.78	0.40933	1	schi20000150, schi20000460, schi20000870, schi20001510, schi20002360, schi20002810, schi20003190, schi20003200, schi20005030, schi20005560, schi20005600, schi20006250, schi20007580, schi20009000, schi20009440, schi20010920, schi20011010, schi20012310, schi20013950, schi20015210, schi20015400, schi20015520, schi20015930, schi20016280, schi20016560, schi20017710, schi20019850, schi20021100, schi200…
BP	GO:0008652	cellular amino acid biosynthetic process	68	3540	14	671	12.89	0.41267	1	schi20013120, schi20015400, schi20025900, schi20026900, schi20027480, schi20031270, schi20038210, schi20038220, schi20044010, schi20046820, schi20046840, schi20053040, schi20055210, schi20061430
MF	GO:0004702	signal transducer, downstream of receptor, with serine/threonine kinase activity	7	4142	2	813	1.37	0.41309	1	schi20006320, schi20009520
MF	GO:0004707	MAP kinase activity	7	4142	2	813	1.37	0.41309	1	schi20006320, schi20009520
MF	GO:0005057	signal transducer activity, downstream of receptor	7	4142	2	813	1.37	0.41309	1	schi20006320, schi20009520
MF	GO:0016788	hydrolase activity, acting on ester bonds	211	4142	43	813	41.42	0.41743	1	schi20001860, schi20002390, schi20002850, schi20002970, schi20003620, schi20004900, schi20005850, schi20008280, schi20008410, schi20008570, schi20010020, schi20011830, schi20014450, schi20014620, schi20015200, schi20019620, schi20021180, schi20025630, schi20025720, schi20026470, schi20027170, schi20028840, schi20035400, schi20040250, schi20042070, schi20043020, schi20043450, schi20044540, schi200…
CC	GO:0044445	cytosolic part	12	2428	3	471	2.33	0.42037	1	schi20031350, schi20038420, schi20055210
BP	GO:0009056	catabolic process	178	3540	35	671	33.74	0.43367	1	schi20000810, schi20000950, schi20002330, schi20003620, schi20004540, schi20004890, schi20005230, schi20007140, schi20011710, schi20014450, schi20016740, schi20019430, schi20020300, schi20024050, schi20024510, schi20025630, schi20026820, schi20038420, schi20038650, schi20039340, schi20041300, schi20041330, schi20041670, schi20042030, schi20045740, schi20050260, schi20052460, schi20053660, schi200…
BP	GO:0009144	purine nucleoside triphosphate metabolic process	38	3540	8	671	7.2	0.4343	1	schi20004890, schi20016740, schi20020300, schi20028900, schi20038650, schi20039340, schi20059060, schi20062250
BP	GO:0009205	purine ribonucleoside triphosphate metabolic process	38	3540	8	671	7.2	0.4343	1	schi20004890, schi20016740, schi20020300, schi20028900, schi20038650, schi20039340, schi20059060, schi20062250
MF	GO:0050661	NADP binding	17	4142	4	813	3.34	0.4356	1	schi20002810, schi20038650, schi20050780, schi20060760
BP	GO:1901292	nucleoside phosphate catabolic process	28	3540	6	671	5.31	0.4432	1	schi20004890, schi20016740, schi20020300, schi20038650, schi20039340, schi20059060
MF	GO:0003755	peptidyl-prolyl cis-trans isomerase activity	32	4142	7	813	6.28	0.44336	1	schi20000430, schi20004610, schi20005110, schi20010680, schi20028940, schi20034060, schi20040510
MF	GO:0016859	cis-trans isomerase activity	32	4142	7	813	6.28	0.44336	1	schi20000430, schi20004610, schi20005110, schi20010680, schi20028940, schi20034060, schi20040510
MF	GO:0051020	GTPase binding	32	4142	7	813	6.28	0.44336	1	schi20005960, schi20014170, schi20017790, schi20033840, schi20052510, schi20057660, schi20068050
MF	GO:0020037	heme binding	42	4142	9	813	8.24	0.44486	1	schi20019240, schi20019850, schi20034770, schi20045040, schi20047590, schi20047600, schi20047610, schi20049830, schi20062480
MF	GO:0050662	coenzyme binding	188	4142	38	813	36.9	0.44843	1	schi20002810, schi20006250, schi20009000, schi20011010, schi20011170, schi20015930, schi20016280, schi20023550, schi20024560, schi20025960, schi20027480, schi20031270, schi20032400, schi20034770, schi20034980, schi20035940, schi20037000, schi20037050, schi20037400, schi20037420, schi20037440, schi20038080, schi20038650, schi20044010, schi20046900, schi20050260, schi20050780, schi20053040, schi200…
BP	GO:0009060	aerobic respiration	18	3540	4	671	3.41	0.45359	1	schi20013030, schi20015520, schi20049390, schi20060410
BP	GO:0015698	inorganic anion transport	18	3540	4	671	3.41	0.45359	1	schi20003700, schi20006110, schi20020390, schi20045070
BP	GO:0098661	inorganic anion transmembrane transport	13	3540	3	671	2.46	0.45952	1	schi20003700, schi20006110, schi20020390
BP	GO:1901606	alpha-amino acid catabolic process	13	3540	3	671	2.46	0.45952	1	schi20014450, schi20024510, schi20060760
BP	GO:0006505	GPI anchor metabolic process	8	3540	2	671	1.52	0.46575	1	schi20012170, schi20015610
BP	GO:0006506	GPI anchor biosynthetic process	8	3540	2	671	1.52	0.46575	1	schi20012170, schi20015610
BP	GO:0010564	regulation of cell cycle process	8	3540	2	671	1.52	0.46575	1	schi20026470, schi20064480
BP	GO:0015985	energy coupled proton transport, down electrochemical gradient	8	3540	2	671	1.52	0.46575	1	schi20028900, schi20062250
BP	GO:0015986	ATP synthesis coupled proton transport	8	3540	2	671	1.52	0.46575	1	schi20028900, schi20062250
BP	GO:0016571	histone methylation	8	3540	2	671	1.52	0.46575	1	schi20010220, schi20013210
BP	GO:0018022	peptidyl-lysine methylation	8	3540	2	671	1.52	0.46575	1	schi20010220, schi20013210
BP	GO:0034968	histone lysine methylation	8	3540	2	671	1.52	0.46575	1	schi20010220, schi20013210
BP	GO:0006011	UDP-glucose metabolic process	3	3540	1	671	0.57	0.46777	1	schi20051500
BP	GO:0006085	acetyl-CoA biosynthetic process	3	3540	1	671	0.57	0.46777	1	schi20031860
BP	GO:0006383	transcription by RNA polymerase III	3	3540	1	671	0.57	0.46777	1	schi20007250
BP	GO:0006534	cysteine metabolic process	3	3540	1	671	0.57	0.46777	1	schi20053040
BP	GO:0006558	L-phenylalanine metabolic process	3	3540	1	671	0.57	0.46777	1	schi20024510
BP	GO:0006635	fatty acid beta-oxidation	3	3540	1	671	0.57	0.46777	1	schi20050260
BP	GO:0006836	neurotransmitter transport	3	3540	1	671	0.57	0.46777	1	schi20006270
BP	GO:0007098	centrosome cycle	3	3540	1	671	0.57	0.46777	1	schi20064480
BP	GO:0007155	cell adhesion	3	3540	1	671	0.57	0.46777	1	schi20064610
BP	GO:0007156	homophilic cell adhesion via plasma membrane adhesion molecules	3	3540	1	671	0.57	0.46777	1	schi20064610
BP	GO:0008219	cell death	3	3540	1	671	0.57	0.46777	1	schi20058820
BP	GO:0009062	fatty acid catabolic process	3	3540	1	671	0.57	0.46777	1	schi20050260
BP	GO:0009235	cobalamin metabolic process	3	3540	1	671	0.57	0.46777	1	schi20034740
BP	GO:0009423	chorismate biosynthetic process	3	3540	1	671	0.57	0.46777	1	schi20026900
BP	GO:0010563	negative regulation of phosphorus metabolic process	3	3540	1	671	0.57	0.46777	1	schi20029770
BP	GO:0010923	negative regulation of phosphatase activity	3	3540	1	671	0.57	0.46777	1	schi20029770
BP	GO:0012501	programmed cell death	3	3540	1	671	0.57	0.46777	1	schi20058820
BP	GO:0015689	molybdate ion transport	3	3540	1	671	0.57	0.46777	1	schi20045070
BP	GO:0018108	peptidyl-tyrosine phosphorylation	3	3540	1	671	0.57	0.46777	1	schi20037920
BP	GO:0018212	peptidyl-tyrosine modification	3	3540	1	671	0.57	0.46777	1	schi20037920
BP	GO:0019395	fatty acid oxidation	3	3540	1	671	0.57	0.46777	1	schi20050260
BP	GO:0022610	biological adhesion	3	3540	1	671	0.57	0.46777	1	schi20064610
BP	GO:0031023	microtubule organizing center organization	3	3540	1	671	0.57	0.46777	1	schi20064480
BP	GO:0031400	negative regulation of protein modification process	3	3540	1	671	0.57	0.46777	1	schi20029770
BP	GO:0032515	negative regulation of phosphoprotein phosphatase activity	3	3540	1	671	0.57	0.46777	1	schi20029770
BP	GO:0032781	positive regulation of ATPase activity	3	3540	1	671	0.57	0.46777	1	schi20022650
BP	GO:0032880	regulation of protein localization	3	3540	1	671	0.57	0.46777	1	schi20057080
BP	GO:0034440	lipid oxidation	3	3540	1	671	0.57	0.46777	1	schi20050260
BP	GO:0035305	negative regulation of dephosphorylation	3	3540	1	671	0.57	0.46777	1	schi20029770
BP	GO:0035308	negative regulation of protein dephosphorylation	3	3540	1	671	0.57	0.46777	1	schi20029770
BP	GO:0035384	thioester biosynthetic process	3	3540	1	671	0.57	0.46777	1	schi20031860
BP	GO:0036065	fucosylation	3	3540	1	671	0.57	0.46777	1	schi20058540
BP	GO:0043462	regulation of ATPase activity	3	3540	1	671	0.57	0.46777	1	schi20022650
BP	GO:0045861	negative regulation of proteolysis	3	3540	1	671	0.57	0.46777	1	schi20057080
BP	GO:0045936	negative regulation of phosphate metabolic process	3	3540	1	671	0.57	0.46777	1	schi20029770
BP	GO:0051051	negative regulation of transport	3	3540	1	671	0.57	0.46777	1	schi20057080
BP	GO:0051298	centrosome duplication	3	3540	1	671	0.57	0.46777	1	schi20064480
BP	GO:0060341	regulation of cellular localization	3	3540	1	671	0.57	0.46777	1	schi20057080
BP	GO:0070507	regulation of microtubule cytoskeleton organization	3	3540	1	671	0.57	0.46777	1	schi20064480
BP	GO:0071616	acyl-CoA biosynthetic process	3	3540	1	671	0.57	0.46777	1	schi20031860
BP	GO:0098609	cell-cell adhesion	3	3540	1	671	0.57	0.46777	1	schi20064610
BP	GO:0098742	cell-cell adhesion via plasma-membrane adhesion molecules	3	3540	1	671	0.57	0.46777	1	schi20064610
BP	GO:1902221	erythrose 4-phosphate/phosphoenolpyruvate family amino acid metabolic process	3	3540	1	671	0.57	0.46777	1	schi20024510
BP	GO:1903827	regulation of cellular protein localization	3	3540	1	671	0.57	0.46777	1	schi20057080
BP	GO:1905515	non-motile cilium assembly	3	3540	1	671	0.57	0.46777	1	schi20065760
BP	GO:0032787	monocarboxylic acid metabolic process	60	3540	12	671	11.37	0.46984	1	schi20004890, schi20016740, schi20019580, schi20020300, schi20031350, schi20031860, schi20038650, schi20039340, schi20043800, schi20050260, schi20050780, schi20059060
CC	GO:0005815	microtubule organizing center	13	2428	3	471	2.52	0.47628	1	schi20026710, schi20038520, schi20043380
CC	GO:0000938	GARP complex	3	2428	1	471	0.58	0.47652	1	schi20001570
CC	GO:0005732	small nucleolar ribonucleoprotein complex	3	2428	1	471	0.58	0.47652	1	schi20052880
CC	GO:0005795	Golgi stack	3	2428	1	471	0.58	0.47652	1	schi20058540
CC	GO:0005813	centrosome	3	2428	1	471	0.58	0.47652	1	schi20026710
CC	GO:0016471	vacuolar proton-transporting V-type ATPase complex	3	2428	1	471	0.58	0.47652	1	schi20008660
CC	GO:0031985	Golgi cisterna	3	2428	1	471	0.58	0.47652	1	schi20058540
CC	GO:0032580	Golgi cisterna membrane	3	2428	1	471	0.58	0.47652	1	schi20058540
BP	GO:0008610	lipid biosynthetic process	76	3540	15	671	14.41	0.4771	1	schi20009700, schi20012170, schi20015610, schi20017710, schi20019580, schi20027080, schi20031350, schi20036690, schi20041080, schi20043800, schi20048720, schi20049210, schi20055340, schi20055350, schi20058660
CC	GO:0098687	chromosomal region	8	2428	2	471	1.55	0.47912	1	schi20007930, schi20020750
BP	GO:0019359	nicotinamide nucleotide biosynthetic process	29	3540	6	671	5.5	0.47962	1	schi20004890, schi20016740, schi20020300, schi20038650, schi20039340, schi20059060
BP	GO:0019363	pyridine nucleotide biosynthetic process	29	3540	6	671	5.5	0.47962	1	schi20004890, schi20016740, schi20020300, schi20038650, schi20039340, schi20059060
MF	GO:0001671	ATPase activator activity	3	4142	1	813	0.59	0.48092	1	schi20022650
MF	GO:0003849	3-deoxy-7-phosphoheptulonate synthase activity	3	4142	1	813	0.59	0.48092	1	schi20026900
MF	GO:0003854	3-beta-hydroxy-delta5-steroid dehydrogenase activity	3	4142	1	813	0.59	0.48092	1	schi20036690
MF	GO:0003997	acyl-CoA oxidase activity	3	4142	1	813	0.59	0.48092	1	schi20050260
MF	GO:0004312	fatty acid synthase activity	3	4142	1	813	0.59	0.48092	1	schi20031350
MF	GO:0004318	enoyl-[acyl-carrier-protein] reductase (NADH) activity	3	4142	1	813	0.59	0.48092	1	schi20031350
MF	GO:0004364	glutathione transferase activity	3	4142	1	813	0.59	0.48092	1	schi20023350
MF	GO:0004365	glyceraldehyde-3-phosphate dehydrogenase (NAD+) (phosphorylating) activity	3	4142	1	813	0.59	0.48092	1	schi20038650
MF	GO:0004713	protein tyrosine kinase activity	3	4142	1	813	0.59	0.48092	1	schi20037920
MF	GO:0004743	pyruvate kinase activity	3	4142	1	813	0.59	0.48092	1	schi20016740
MF	GO:0004864	protein phosphatase inhibitor activity	3	4142	1	813	0.59	0.48092	1	schi20029770
MF	GO:0008271	secondary active sulfate transmembrane transporter activity	3	4142	1	813	0.59	0.48092	1	schi20006110
MF	GO:0008417	fucosyltransferase activity	3	4142	1	813	0.59	0.48092	1	schi20058540
MF	GO:0015098	molybdate ion transmembrane transporter activity	3	4142	1	813	0.59	0.48092	1	schi20045070
MF	GO:0015294	solute:cation symporter activity	3	4142	1	813	0.59	0.48092	1	schi20006270
MF	GO:0015370	solute:sodium symporter activity	3	4142	1	813	0.59	0.48092	1	schi20006270
MF	GO:0016229	steroid dehydrogenase activity	3	4142	1	813	0.59	0.48092	1	schi20036690
MF	GO:0016635	oxidoreductase activity, acting on the CH-CH group of donors, quinone or related compound as acceptor	3	4142	1	813	0.59	0.48092	1	schi20015520
MF	GO:0016668	oxidoreductase activity, acting on a sulfur group of donors, NAD(P) as acceptor	3	4142	1	813	0.59	0.48092	1	schi20054290
MF	GO:0016679	oxidoreductase activity, acting on diphenols and related substances as donors	3	4142	1	813	0.59	0.48092	1	schi20000870
MF	GO:0016709	oxidoreductase activity, acting on paired donors, with incorporation or reduction of molecular oxygen, NAD(P)H as one donor, and incorporation of one atom of oxygen	3	4142	1	813	0.59	0.48092	1	schi20002810
MF	GO:0016885	ligase activity, forming carbon-carbon bonds	3	4142	1	813	0.59	0.48092	1	schi20019580
MF	GO:0016892	endoribonuclease activity, producing 3'-phosphomonoesters	3	4142	1	813	0.59	0.48092	1	schi20044970
MF	GO:0016894	endonuclease activity, active with either ribo- or deoxyribonucleic acids and producing 3'-phosphomonoesters	3	4142	1	813	0.59	0.48092	1	schi20044970
MF	GO:0019212	phosphatase inhibitor activity	3	4142	1	813	0.59	0.48092	1	schi20029770
MF	GO:0030151	molybdenum ion binding	3	4142	1	813	0.59	0.48092	1	schi20049830
MF	GO:0030515	snoRNA binding	3	4142	1	813	0.59	0.48092	1	schi20028460
MF	GO:0030955	potassium ion binding	3	4142	1	813	0.59	0.48092	1	schi20016740
MF	GO:0031420	alkali metal ion binding	3	4142	1	813	0.59	0.48092	1	schi20016740
MF	GO:0033764	steroid dehydrogenase activity, acting on the CH-OH group of donors, NAD or NADP as acceptor	3	4142	1	813	0.59	0.48092	1	schi20036690
MF	GO:0043891	glyceraldehyde-3-phosphate dehydrogenase (NAD(P)+) (phosphorylating) activity	3	4142	1	813	0.59	0.48092	1	schi20038650
MF	GO:0051087	chaperone binding	3	4142	1	813	0.59	0.48092	1	schi20022650
MF	GO:0051377	mannose-ethanolamine phosphotransferase activity	3	4142	1	813	0.59	0.48092	1	schi20015610
MF	GO:0005085	guanyl-nucleotide exchange factor activity	23	4142	5	813	4.51	0.48137	1	schi20005960, schi20014170, schi20052510, schi20057660, schi20068050
MF	GO:0009055	electron transfer activity	23	4142	5	813	4.51	0.48137	1	schi20005600, schi20015520, schi20016280, schi20039730, schi20045040
MF	GO:0016836	hydro-lyase activity	23	4142	5	813	4.51	0.48137	1	schi20013580, schi20021320, schi20025900, schi20046840, schi20055210
MF	GO:0015103	inorganic anion transmembrane transporter activity	18	4142	4	813	3.53	0.48307	1	schi20003700, schi20006110, schi20020390, schi20045070
MF	GO:0008194	UDP-glycosyltransferase activity	8	4142	2	813	1.57	0.48585	1	schi20051500, schi20064610
MF	GO:0016278	lysine N-methyltransferase activity	8	4142	2	813	1.57	0.48585	1	schi20010220, schi20013210
MF	GO:0016279	protein-lysine N-methyltransferase activity	8	4142	2	813	1.57	0.48585	1	schi20010220, schi20013210
MF	GO:0018024	histone-lysine N-methyltransferase activity	8	4142	2	813	1.57	0.48585	1	schi20010220, schi20013210
MF	GO:0042054	histone methyltransferase activity	8	4142	2	813	1.57	0.48585	1	schi20010220, schi20013210
MF	GO:0070403	NAD+ binding	8	4142	2	813	1.57	0.48585	1	schi20024560, schi20060000
BP	GO:0009199	ribonucleoside triphosphate metabolic process	40	3540	8	671	7.58	0.49655	1	schi20004890, schi20016740, schi20020300, schi20028900, schi20038650, schi20039340, schi20059060, schi20062250
BP	GO:0006631	fatty acid metabolic process	19	3540	4	671	3.6	0.49874	1	schi20019580, schi20031350, schi20043800, schi20050260
BP	GO:0016054	organic acid catabolic process	19	3540	4	671	3.6	0.49874	1	schi20014450, schi20024510, schi20050260, schi20060760
BP	GO:0046395	carboxylic acid catabolic process	19	3540	4	671	3.6	0.49874	1	schi20014450, schi20024510, schi20050260, schi20060760
CC	GO:0044425	membrane part	1379	2428	268	471	267.51	0.5009	1	schi20000460, schi20000470, schi20000610, schi20000810, schi20001000, schi20001070, schi20001100, schi20001350, schi20001380, schi20001550, schi20001570, schi20002030, schi20002170, schi20002220, schi20002380, schi20003070, schi20003610, schi20003650, schi20003700, schi20004490, schi20004550, schi20004600, schi20004900, schi20005520, schi20005770, schi20006110, schi20006270, schi20006360, schi200…
MF	GO:0046906	tetrapyrrole binding	44	4142	9	813	8.64	0.5054	1	schi20019240, schi20019850, schi20034770, schi20045040, schi20047590, schi20047600, schi20047610, schi20049830, schi20062480
BP	GO:0006541	glutamine metabolic process	14	3540	3	671	2.65	0.51226	1	schi20013120, schi20038210, schi20038220
BP	GO:0071897	DNA biosynthetic process	14	3540	3	671	2.65	0.51226	1	schi20004140, schi20004150, schi20023620
BP	GO:0006820	anion transport	30	3540	6	671	5.69	0.51529	1	schi20003700, schi20006110, schi20020390, schi20030050, schi20031580, schi20045070
BP	GO:0007264	small GTPase mediated signal transduction	30	3540	6	671	5.69	0.51529	1	schi20005960, schi20014170, schi20022620, schi20052510, schi20057660, schi20068050
BP	GO:0046488	phosphatidylinositol metabolic process	30	3540	6	671	5.69	0.51529	1	schi20012170, schi20015610, schi20026320, schi20037540, schi20040000, schi20048180
MF	GO:0051287	NAD binding	29	4142	6	813	5.69	0.51677	1	schi20024560, schi20027480, schi20035940, schi20038650, schi20060000, schi20060760
MF	GO:0048037	cofactor binding	270	4142	53	813	53	0.52579	1	schi20002810, schi20005600, schi20006250, schi20009000, schi20010470, schi20010480, schi20011010, schi20011170, schi20015520, schi20015930, schi20016280, schi20019210, schi20019240, schi20019850, schi20023550, schi20024560, schi20025960, schi20027480, schi20031270, schi20032400, schi20034770, schi20034980, schi20035940, schi20037000, schi20037050, schi20037400, schi20037420, schi20037440, schi200…
BP	GO:1901607	alpha-amino acid biosynthetic process	57	3540	11	671	10.8	0.52757	1	schi20013120, schi20015400, schi20027480, schi20031270, schi20038210, schi20038220, schi20044010, schi20046840, schi20053040, schi20055210, schi20061430
BP	GO:0006298	mismatch repair	9	3540	2	671	1.71	0.53185	1	schi20040890, schi20062260
BP	GO:0006497	protein lipidation	9	3540	2	671	1.71	0.53185	1	schi20012170, schi20015610
BP	GO:0007346	regulation of mitotic cell cycle	9	3540	2	671	1.71	0.53185	1	schi20026470, schi20048340
BP	GO:0042158	lipoprotein biosynthetic process	9	3540	2	671	1.71	0.53185	1	schi20012170, schi20015610
BP	GO:0043161	proteasome-mediated ubiquitin-dependent protein catabolic process	9	3540	2	671	1.71	0.53185	1	schi20045740, schi20057080
BP	GO:0045786	negative regulation of cell cycle	9	3540	2	671	1.71	0.53185	1	schi20048340, schi20064480
BP	GO:0055085	transmembrane transport	349	3540	66	671	66.15	0.53264	1	schi20001000, schi20001100, schi20001350, schi20002220, schi20003700, schi20006110, schi20006920, schi20008270, schi20008660, schi20009610, schi20010960, schi20012660, schi20014440, schi20016500, schi20017230, schi20020390, schi20020900, schi20026530, schi20026930, schi20027860, schi20028260, schi20028900, schi20029350, schi20030050, schi20032810, schi20033140, schi20033860, schi20034790, schi200…
BP	GO:0042221	response to chemical	36	3540	7	671	6.82	0.53758	1	schi20009630, schi20019850, schi20051340, schi20053450, schi20057080, schi20057540, schi20062480
BP	GO:0046486	glycerolipid metabolic process	36	3540	7	671	6.82	0.53758	1	schi20009700, schi20012170, schi20015610, schi20026320, schi20037540, schi20040000, schi20048180
MF	GO:0008170	N-methyltransferase activity	14	4142	3	813	2.75	0.53816	1	schi20010220, schi20013210, schi20040240
MF	GO:0022857	transmembrane transporter activity	302	4142	59	813	59.28	0.54142	1	schi20001000, schi20001100, schi20001350, schi20002220, schi20003700, schi20006110, schi20006270, schi20006920, schi20008270, schi20008660, schi20010960, schi20012660, schi20014440, schi20016500, schi20017230, schi20020390, schi20026530, schi20026930, schi20028260, schi20028900, schi20029350, schi20033140, schi20033860, schi20034790, schi20035010, schi20035120, schi20037240, schi20037530, schi200…
BP	GO:0016999	antibiotic metabolic process	20	3540	4	671	3.79	0.5422	1	schi20013030, schi20015520, schi20031860, schi20049390
MF	GO:0003951	NAD+ kinase activity	9	4142	2	813	1.77	0.5527	1	schi20034240, schi20060620
MF	GO:0019706	protein-cysteine S-palmitoyltransferase activity	9	4142	2	813	1.77	0.5527	1	schi20023220, schi20062270
MF	GO:0019707	protein-cysteine S-acyltransferase activity	9	4142	2	813	1.77	0.5527	1	schi20023220, schi20062270
MF	GO:0030983	mismatched DNA binding	9	4142	2	813	1.77	0.5527	1	schi20040890, schi20062260
BP	GO:0009141	nucleoside triphosphate metabolic process	42	3540	8	671	7.96	0.55666	1	schi20004890, schi20016740, schi20020300, schi20028900, schi20038650, schi20039340, schi20059060, schi20062250
MF	GO:0015291	secondary active transmembrane transporter activity	25	4142	5	813	4.91	0.56137	1	schi20001100, schi20006110, schi20006270, schi20028260, schi20029350
BP	GO:0006099	tricarboxylic acid cycle	15	3540	3	671	2.84	0.56213	1	schi20013030, schi20015520, schi20049390
BP	GO:0006101	citrate metabolic process	15	3540	3	671	2.84	0.56213	1	schi20013030, schi20015520, schi20049390
BP	GO:0006486	protein glycosylation	15	3540	3	671	2.84	0.56213	1	schi20051500, schi20058540, schi20064610
BP	GO:0009063	cellular amino acid catabolic process	15	3540	3	671	2.84	0.56213	1	schi20014450, schi20024510, schi20060760
BP	GO:0009100	glycoprotein metabolic process	15	3540	3	671	2.84	0.56213	1	schi20051500, schi20058540, schi20064610
BP	GO:0009101	glycoprotein biosynthetic process	15	3540	3	671	2.84	0.56213	1	schi20051500, schi20058540, schi20064610
BP	GO:0043413	macromolecule glycosylation	15	3540	3	671	2.84	0.56213	1	schi20051500, schi20058540, schi20064610
BP	GO:0000162	tryptophan biosynthetic process	4	3540	1	671	0.76	0.56874	1	schi20046840
BP	GO:0006432	phenylalanyl-tRNA aminoacylation	4	3540	1	671	0.76	0.56874	1	schi20027810
BP	GO:0006471	protein ADP-ribosylation	4	3540	1	671	0.76	0.56874	1	schi20010360
BP	GO:0006787	porphyrin-containing compound catabolic process	4	3540	1	671	0.76	0.56874	1	schi20041330
BP	GO:0006788	heme oxidation	4	3540	1	671	0.76	0.56874	1	schi20041330
BP	GO:0007006	mitochondrial membrane organization	4	3540	1	671	0.76	0.56874	1	schi20058820
BP	GO:0007205	protein kinase C-activating G-protein coupled receptor signaling pathway	4	3540	1	671	0.76	0.56874	1	schi20060620
BP	GO:0009074	aromatic amino acid family catabolic process	4	3540	1	671	0.76	0.56874	1	schi20024510
BP	GO:0009967	positive regulation of signal transduction	4	3540	1	671	0.76	0.56874	1	schi20022620
BP	GO:0010647	positive regulation of cell communication	4	3540	1	671	0.76	0.56874	1	schi20022620
BP	GO:0010948	negative regulation of cell cycle process	4	3540	1	671	0.76	0.56874	1	schi20064480
BP	GO:0023056	positive regulation of signaling	4	3540	1	671	0.76	0.56874	1	schi20022620
BP	GO:0032886	regulation of microtubule-based process	4	3540	1	671	0.76	0.56874	1	schi20064480
BP	GO:0033015	tetrapyrrole catabolic process	4	3540	1	671	0.76	0.56874	1	schi20041330
BP	GO:0042126	nitrate metabolic process	4	3540	1	671	0.76	0.56874	1	schi20049830
BP	GO:0042128	nitrate assimilation	4	3540	1	671	0.76	0.56874	1	schi20049830
BP	GO:0042435	indole-containing compound biosynthetic process	4	3540	1	671	0.76	0.56874	1	schi20046840
BP	GO:0044242	cellular lipid catabolic process	4	3540	1	671	0.76	0.56874	1	schi20050260
BP	GO:0046219	indolalkylamine biosynthetic process	4	3540	1	671	0.76	0.56874	1	schi20046840
BP	GO:0048584	positive regulation of response to stimulus	4	3540	1	671	0.76	0.56874	1	schi20022620
BP	GO:0048585	negative regulation of response to stimulus	4	3540	1	671	0.76	0.56874	1	schi20057080
BP	GO:0072329	monocarboxylic acid catabolic process	4	3540	1	671	0.76	0.56874	1	schi20050260
BP	GO:0106005	RNA 5'-cap (guanine-N7)-methylation	4	3540	1	671	0.76	0.56874	1	schi20040240
BP	GO:1902533	positive regulation of intracellular signal transduction	4	3540	1	671	0.76	0.56874	1	schi20022620
BP	GO:2001057	reactive nitrogen species metabolic process	4	3540	1	671	0.76	0.56874	1	schi20049830
BP	GO:0009165	nucleotide biosynthetic process	91	3540	17	671	17.25	0.57019	1	schi20004890, schi20009630, schi20011830, schi20016740, schi20020300, schi20027740, schi20028900, schi20033040, schi20038580, schi20038650, schi20039340, schi20040540, schi20044540, schi20044940, schi20053450, schi20059060, schi20062250
CC	GO:0000776	kinetochore	4	2428	1	471	0.78	0.5782	1	schi20007930
CC	GO:0000922	spindle pole	4	2428	1	471	0.78	0.5782	1	schi20026710
CC	GO:0016272	prefoldin complex	4	2428	1	471	0.78	0.5782	1	schi20048910
CC	GO:0032300	mismatch repair complex	4	2428	1	471	0.78	0.5782	1	schi20040890
CC	GO:1990391	DNA repair complex	4	2428	1	471	0.78	0.5782	1	schi20040890
MF	GO:0003993	acid phosphatase activity	4	4142	1	813	0.79	0.58288	1	schi20014620
MF	GO:0004143	diacylglycerol kinase activity	4	4142	1	813	0.79	0.58288	1	schi20060620
MF	GO:0004392	heme oxygenase (decyclizing) activity	4	4142	1	813	0.79	0.58288	1	schi20041330
MF	GO:0004482	mRNA (guanine-N7-)-methyltransferase activity	4	4142	1	813	0.79	0.58288	1	schi20040240
MF	GO:0004484	mRNA guanylyltransferase activity	4	4142	1	813	0.79	0.58288	1	schi20040240
MF	GO:0004826	phenylalanine-tRNA ligase activity	4	4142	1	813	0.79	0.58288	1	schi20027810
MF	GO:0008174	mRNA methyltransferase activity	4	4142	1	813	0.79	0.58288	1	schi20040240
MF	GO:0009678	hydrogen-translocating pyrophosphatase activity	4	4142	1	813	0.79	0.58288	1	schi20041270
MF	GO:0015276	ligand-gated ion channel activity	4	4142	1	813	0.79	0.58288	1	schi20034790
MF	GO:0015662	ATPase activity, coupled to transmembrane movement of ions, phosphorylative mechanism	4	4142	1	813	0.79	0.58288	1	schi20035120
MF	GO:0016151	nickel cation binding	4	4142	1	813	0.79	0.58288	1	schi20012840
MF	GO:0016857	racemase and epimerase activity, acting on carbohydrates and derivatives	4	4142	1	813	0.79	0.58288	1	schi20037700
MF	GO:0022834	ligand-gated channel activity	4	4142	1	813	0.79	0.58288	1	schi20034790
MF	GO:0046961	proton-transporting ATPase activity, rotational mechanism	4	4142	1	813	0.79	0.58288	1	schi20008660
MF	GO:0060590	ATPase regulator activity	4	4142	1	813	0.79	0.58288	1	schi20022650
BP	GO:0046434	organophosphate catabolic process	32	3540	6	671	6.07	0.58352	1	schi20004890, schi20016740, schi20020300, schi20038650, schi20039340, schi20059060
BP	GO:0007005	mitochondrion organization	21	3540	4	671	3.98	0.58365	1	schi20016410, schi20019310, schi20058820, schi20060410
BP	GO:0009127	purine nucleoside monophosphate biosynthetic process	43	3540	8	671	8.15	0.58556	1	schi20004890, schi20016740, schi20020300, schi20028900, schi20038650, schi20039340, schi20059060, schi20062250
BP	GO:0009168	purine ribonucleoside monophosphate biosynthetic process	43	3540	8	671	8.15	0.58556	1	schi20004890, schi20016740, schi20020300, schi20028900, schi20038650, schi20039340, schi20059060, schi20062250
BP	GO:1901293	nucleoside phosphate biosynthetic process	92	3540	17	671	17.44	0.59001	1	schi20004890, schi20009630, schi20011830, schi20016740, schi20020300, schi20027740, schi20028900, schi20033040, schi20038580, schi20038650, schi20039340, schi20040540, schi20044540, schi20044940, schi20053450, schi20059060, schi20062250
BP	GO:0006302	double-strand break repair	10	3540	2	671	1.9	0.59213	1	schi20001200, schi20010360
BP	GO:0042157	lipoprotein metabolic process	10	3540	2	671	1.9	0.59213	1	schi20012170, schi20015610
BP	GO:0005975	carbohydrate metabolic process	103	3540	19	671	19.52	0.59383	1	schi20001690, schi20002390, schi20004890, schi20013340, schi20016740, schi20020300, schi20034300, schi20036800, schi20037700, schi20038650, schi20039340, schi20050780, schi20051190, schi20051360, schi20052190, schi20058790, schi20059060, schi20059880, schi20062300
MF	GO:0016835	carbon-oxygen lyase activity	26	4142	5	813	5.1	0.59896	1	schi20013580, schi20021320, schi20025900, schi20046840, schi20055210
BP	GO:0030258	lipid modification	27	3540	5	671	5.12	0.60095	1	schi20026320, schi20037540, schi20040000, schi20048180, schi20050260
BP	GO:0051726	regulation of cell cycle	27	3540	5	671	5.12	0.60095	1	schi20010220, schi20026470, schi20034600, schi20048340, schi20064480
BP	GO:0072350	tricarboxylic acid metabolic process	16	3540	3	671	3.03	0.60878	1	schi20013030, schi20015520, schi20049390
MF	GO:0015299	solute:proton antiporter activity	10	4142	2	813	1.96	0.61314	1	schi20001100, schi20029350
MF	GO:0016409	palmitoyltransferase activity	10	4142	2	813	1.96	0.61314	1	schi20023220, schi20062270
MF	GO:0016417	S-acyltransferase activity	10	4142	2	813	1.96	0.61314	1	schi20023220, schi20062270
MF	GO:0044769	ATPase activity, coupled to transmembrane movement of ions, rotational mechanism	10	4142	2	813	1.96	0.61314	1	schi20008660, schi20028900
MF	GO:0008509	anion transmembrane transporter activity	21	4142	4	813	4.12	0.6139	1	schi20003700, schi20006110, schi20020390, schi20045070
MF	GO:0005215	transporter activity	324	4142	62	813	63.6	0.61556	1	schi20001000, schi20001100, schi20001350, schi20002220, schi20003700, schi20006110, schi20006270, schi20006920, schi20008270, schi20008660, schi20010960, schi20012660, schi20014440, schi20016500, schi20017230, schi20020390, schi20026530, schi20026930, schi20028260, schi20028900, schi20029350, schi20031580, schi20032810, schi20033140, schi20033860, schi20034790, schi20035010, schi20035120, schi200…
BP	GO:0072525	pyridine-containing compound biosynthetic process	33	3540	6	671	6.26	0.61572	1	schi20004890, schi20016740, schi20020300, schi20038650, schi20039340, schi20059060
CC	GO:0016020	membrane	1430	2428	275	471	277.4	0.61956	1	schi20000460, schi20000470, schi20000610, schi20000810, schi20001000, schi20001070, schi20001100, schi20001350, schi20001380, schi20001550, schi20001570, schi20002030, schi20002170, schi20002220, schi20002380, schi20003070, schi20003610, schi20003650, schi20003700, schi20004490, schi20004550, schi20004600, schi20004900, schi20005520, schi20005770, schi20006110, schi20006270, schi20006360, schi200…
BP	GO:0006790	sulfur compound metabolic process	39	3540	7	671	7.39	0.62874	1	schi20003190, schi20003200, schi20005030, schi20031860, schi20037630, schi20039730, schi20053040
BP	GO:0044282	small molecule catabolic process	28	3540	5	671	5.31	0.63525	1	schi20014450, schi20024510, schi20041300, schi20050260, schi20060760
BP	GO:0009156	ribonucleoside monophosphate biosynthetic process	45	3540	8	671	8.53	0.64048	1	schi20004890, schi20016740, schi20020300, schi20028900, schi20038650, schi20039340, schi20059060, schi20062250
MF	GO:0016614	oxidoreductase activity, acting on CH-OH group of donors	49	4142	9	813	9.62	0.64542	1	schi20027480, schi20032400, schi20036690, schi20037400, schi20037420, schi20037440, schi20050780, schi20060760, schi20061430
MF	GO:0016627	oxidoreductase activity, acting on the CH-CH group of donors	49	4142	9	813	9.62	0.64542	1	schi20006250, schi20009000, schi20011010, schi20015520, schi20031350, schi20048660, schi20049390, schi20050260, schi20064240
BP	GO:0006661	phosphatidylinositol biosynthetic process	11	3540	2	671	2.09	0.64641	1	schi20012170, schi20015610
BP	GO:0009069	serine family amino acid metabolic process	11	3540	2	671	2.09	0.64641	1	schi20015400, schi20053040
BP	GO:0009247	glycolipid biosynthetic process	11	3540	2	671	2.09	0.64641	1	schi20012170, schi20015610
BP	GO:0032270	positive regulation of cellular protein metabolic process	11	3540	2	671	2.09	0.64641	1	schi20002330, schi20019430
BP	GO:0046467	membrane lipid biosynthetic process	11	3540	2	671	2.09	0.64641	1	schi20012170, schi20015610
BP	GO:0051247	positive regulation of protein metabolic process	11	3540	2	671	2.09	0.64641	1	schi20002330, schi20019430
BP	GO:0002943	tRNA dihydrouridine synthesis	5	3540	1	671	0.95	0.65058	1	schi20009000
BP	GO:0006144	purine nucleobase metabolic process	5	3540	1	671	0.95	0.65058	1	schi20054980
BP	GO:0006370	7-methylguanosine mRNA capping	5	3540	1	671	0.95	0.65058	1	schi20040240
BP	GO:0007088	regulation of mitotic nuclear division	5	3540	1	671	0.95	0.65058	1	schi20026470
BP	GO:0007093	mitotic cell cycle checkpoint	5	3540	1	671	0.95	0.65058	1	schi20048340
BP	GO:0045930	negative regulation of mitotic cell cycle	5	3540	1	671	0.95	0.65058	1	schi20048340
BP	GO:0046417	chorismate metabolic process	5	3540	1	671	0.95	0.65058	1	schi20026900
BP	GO:0051346	negative regulation of hydrolase activity	5	3540	1	671	0.95	0.65058	1	schi20029770
BP	GO:0051382	kinetochore assembly	5	3540	1	671	0.95	0.65058	1	schi20059240
BP	GO:0051383	kinetochore organization	5	3540	1	671	0.95	0.65058	1	schi20059240
BP	GO:0051494	negative regulation of cytoskeleton organization	5	3540	1	671	0.95	0.65058	1	schi20064480
BP	GO:0051783	regulation of nuclear division	5	3540	1	671	0.95	0.65058	1	schi20026470
BP	GO:0071941	nitrogen cycle metabolic process	5	3540	1	671	0.95	0.65058	1	schi20049830
BP	GO:0097502	mannosylation	5	3540	1	671	0.95	0.65058	1	schi20012170
BP	GO:0044272	sulfur compound biosynthetic process	17	3540	3	671	3.22	0.65198	1	schi20031860, schi20037630, schi20053040
BP	GO:0045017	glycerolipid biosynthetic process	17	3540	3	671	3.22	0.65198	1	schi20009700, schi20012170, schi20015610
MF	GO:0004553	hydrolase activity, hydrolyzing O-glycosyl compounds	22	4142	4	813	4.32	0.65265	1	schi20013340, schi20036800, schi20050990, schi20052190
CC	GO:0005819	spindle	5	2428	1	471	0.97	0.66016	1	schi20026710
CC	GO:0030915	Smc5-Smc6 complex	5	2428	1	471	0.97	0.66016	1	schi20001200
CC	GO:0033180	proton-transporting V-type ATPase, V1 domain	5	2428	1	471	0.97	0.66016	1	schi20008660
CC	GO:0045261	proton-transporting ATP synthase complex, catalytic core F(1)	5	2428	1	471	0.97	0.66016	1	schi20028900
CC	GO:0071203	WASH complex	5	2428	1	471	0.97	0.66016	1	schi20025230
CC	GO:0106068	SUMO ligase complex	5	2428	1	471	0.97	0.66016	1	schi20001200
CC	GO:0033178	proton-transporting two-sector ATPase complex, catalytic domain	11	2428	2	471	2.13	0.66038	1	schi20008660, schi20028900
MF	GO:0000030	mannosyltransferase activity	5	4142	1	813	0.98	0.66483	1	schi20012170
MF	GO:0003697	single-stranded DNA binding	5	4142	1	813	0.98	0.66483	1	schi20020750
MF	GO:0004488	methylenetetrahydrofolate dehydrogenase (NADP+) activity	5	4142	1	813	0.98	0.66483	1	schi20007580
MF	GO:0004571	mannosyl-oligosaccharide 1,2-alpha-mannosidase activity	5	4142	1	813	0.98	0.66483	1	schi20050990
MF	GO:0008192	RNA guanylyltransferase activity	5	4142	1	813	0.98	0.66483	1	schi20040240
MF	GO:0008374	O-acyltransferase activity	5	4142	1	813	0.98	0.66483	1	schi20009700
MF	GO:0015924	mannosyl-oligosaccharide mannosidase activity	5	4142	1	813	0.98	0.66483	1	schi20050990
MF	GO:0016289	CoA hydrolase activity	5	4142	1	813	0.98	0.66483	1	schi20014450
MF	GO:0016634	oxidoreductase activity, acting on the CH-CH group of donors, oxygen as acceptor	5	4142	1	813	0.98	0.66483	1	schi20050260
MF	GO:0016715	oxidoreductase activity, acting on paired donors, with incorporation or reduction of molecular oxygen, reduced ascorbate as one donor, and incorporation of one atom of oxygen	5	4142	1	813	0.98	0.66483	1	schi20016560
MF	GO:0016833	oxo-acid-lyase activity	5	4142	1	813	0.98	0.66483	1	schi20031840
MF	GO:0017150	tRNA dihydrouridine synthase activity	5	4142	1	813	0.98	0.66483	1	schi20009000
MF	GO:0036442	proton-exporting ATPase activity	5	4142	1	813	0.98	0.66483	1	schi20008660
MF	GO:0047429	nucleoside-triphosphate diphosphatase activity	5	4142	1	813	0.98	0.66483	1	schi20015030
MF	GO:0070568	guanylyltransferase activity	5	4142	1	813	0.98	0.66483	1	schi20040240
MF	GO:0140104	molecular carrier activity	5	4142	1	813	0.98	0.66483	1	schi20062480
MF	GO:0003887	DNA-directed DNA polymerase activity	11	4142	2	813	2.16	0.66712	1	schi20004140, schi20004150
MF	GO:0034061	DNA polymerase activity	11	4142	2	813	2.16	0.66712	1	schi20004140, schi20004150
BP	GO:0022900	electron transport chain	29	3540	5	671	5.5	0.66767	1	schi20005600, schi20015520, schi20016280, schi20039730, schi20045040
MF	GO:0000287	magnesium ion binding	39	4142	7	813	7.65	0.66797	1	schi20013030, schi20016740, schi20027480, schi20031350, schi20031580, schi20043800, schi20044010
BP	GO:0006650	glycerophospholipid metabolic process	35	3540	6	671	6.63	0.6757	1	schi20012170, schi20015610, schi20026320, schi20037540, schi20040000, schi20048180
MF	GO:0051539	4 iron, 4 sulfur cluster binding	17	4142	3	813	3.34	0.67736	1	schi20015520, schi20039730, schi20055210
BP	GO:0009124	nucleoside monophosphate biosynthetic process	47	3540	8	671	8.91	0.69106	1	schi20004890, schi20016740, schi20020300, schi20028900, schi20038650, schi20039340, schi20059060, schi20062250
BP	GO:0006081	cellular aldehyde metabolic process	18	3540	3	671	3.41	0.69165	1	schi20001690, schi20002390, schi20050780
BP	GO:0009084	glutamine family amino acid biosynthetic process	18	3540	3	671	3.41	0.69165	1	schi20013120, schi20038210, schi20038220
BP	GO:0051345	positive regulation of hydrolase activity	18	3540	3	671	3.41	0.69165	1	schi20022650, schi20050570, schi20056950
BP	GO:0070085	glycosylation	24	3540	4	671	4.55	0.69387	1	schi20012170, schi20051500, schi20058540, schi20064610
MF	GO:0019899	enzyme binding	51	4142	9	813	10.01	0.69475	1	schi20000810, schi20005960, schi20014170, schi20017790, schi20033840, schi20034600, schi20052510, schi20057660, schi20068050
BP	GO:0006664	glycolipid metabolic process	12	3540	2	671	2.27	0.6948	1	schi20012170, schi20015610
BP	GO:0010921	regulation of phosphatase activity	12	3540	2	671	2.27	0.6948	1	schi20029770, schi20050670
BP	GO:0015711	organic anion transport	12	3540	2	671	2.27	0.6948	1	schi20030050, schi20031580
BP	GO:0035304	regulation of protein dephosphorylation	12	3540	2	671	2.27	0.6948	1	schi20029770, schi20050670
BP	GO:0043666	regulation of phosphoprotein phosphatase activity	12	3540	2	671	2.27	0.6948	1	schi20029770, schi20050670
BP	GO:0065004	protein-DNA complex assembly	12	3540	2	671	2.27	0.6948	1	schi20007930, schi20059240
BP	GO:1903509	liposaccharide metabolic process	12	3540	2	671	2.27	0.6948	1	schi20012170, schi20015610
BP	GO:0009117	nucleotide metabolic process	120	3540	21	671	22.75	0.69681	1	schi20001690, schi20002390, schi20004890, schi20009630, schi20011830, schi20016740, schi20020300, schi20027740, schi20028900, schi20033040, schi20038580, schi20038650, schi20039340, schi20040540, schi20044330, schi20044540, schi20044940, schi20050780, schi20053450, schi20059060, schi20062250
MF	GO:0003924	GTPase activity	84	4142	15	813	16.49	0.70268	1	schi20004080, schi20011400, schi20012840, schi20020940, schi20025660, schi20027460, schi20029110, schi20029120, schi20034830, schi20035050, schi20044510, schi20050710, schi20059440, schi20062690, schi20065930
BP	GO:0006629	lipid metabolic process	159	3540	28	671	30.14	0.70269	1	schi20003620, schi20009700, schi20012170, schi20015610, schi20017710, schi20019580, schi20025630, schi20026320, schi20027080, schi20031350, schi20034960, schi20036690, schi20037540, schi20040000, schi20041080, schi20043800, schi20048180, schi20048660, schi20048720, schi20049210, schi20050260, schi20055340, schi20055350, schi20057170, schi20057180, schi20057190, schi20058660, schi20066360
BP	GO:0006753	nucleoside phosphate metabolic process	121	3540	21	671	22.94	0.71193	1	schi20001690, schi20002390, schi20004890, schi20009630, schi20011830, schi20016740, schi20020300, schi20027740, schi20028900, schi20033040, schi20038580, schi20038650, schi20039340, schi20040540, schi20044330, schi20044540, schi20044940, schi20050780, schi20053450, schi20059060, schi20062250
CC	GO:0005829	cytosol	24	2428	4	471	4.66	0.71311	1	schi20001570, schi20031350, schi20038420, schi20055210
BP	GO:0009152	purine ribonucleotide biosynthetic process	48	3540	8	671	9.1	0.71459	1	schi20004890, schi20016740, schi20020300, schi20028900, schi20038650, schi20039340, schi20059060, schi20062250
MF	GO:0019888	protein phosphatase regulator activity	12	4142	2	813	2.36	0.71484	1	schi20029770, schi20050670
MF	GO:0019205	nucleobase-containing compound kinase activity	18	4142	3	813	3.53	0.71622	1	schi20040170, schi20044330, schi20053070
BP	GO:0006072	glycerol-3-phosphate metabolic process	6	3540	1	671	1.14	0.7169	1	schi20062300
BP	GO:0006084	acetyl-CoA metabolic process	6	3540	1	671	1.14	0.7169	1	schi20031860
BP	GO:0006525	arginine metabolic process	6	3540	1	671	1.14	0.7169	1	schi20060870
BP	GO:0006563	L-serine metabolic process	6	3540	1	671	1.14	0.7169	1	schi20053040
BP	GO:0006730	one-carbon metabolic process	6	3540	1	671	1.14	0.7169	1	schi20037630
BP	GO:0006801	superoxide metabolic process	6	3540	1	671	1.14	0.7169	1	schi20039710
BP	GO:0008272	sulfate transport	6	3540	1	671	1.14	0.7169	1	schi20006110
BP	GO:0009225	nucleotide-sugar metabolic process	6	3540	1	671	1.14	0.7169	1	schi20051500
BP	GO:0010033	response to organic substance	6	3540	1	671	1.14	0.7169	1	schi20057080
BP	GO:0015893	drug transport	6	3540	1	671	1.14	0.7169	1	schi20062480
BP	GO:0036265	RNA (guanine-N7)-methylation	6	3540	1	671	1.14	0.7169	1	schi20040240
BP	GO:0042147	retrograde transport, endosome to Golgi	6	3540	1	671	1.14	0.7169	1	schi20001570
BP	GO:0042493	response to drug	6	3540	1	671	1.14	0.7169	1	schi20062480
BP	GO:0044770	cell cycle phase transition	6	3540	1	671	1.14	0.7169	1	schi20026470
BP	GO:0044772	mitotic cell cycle phase transition	6	3540	1	671	1.14	0.7169	1	schi20026470
BP	GO:0051187	cofactor catabolic process	6	3540	1	671	1.14	0.7169	1	schi20041330
BP	GO:0051304	chromosome separation	6	3540	1	671	1.14	0.7169	1	schi20048340
BP	GO:0052646	alditol phosphate metabolic process	6	3540	1	671	1.14	0.7169	1	schi20062300
BP	GO:0072593	reactive oxygen species metabolic process	6	3540	1	671	1.14	0.7169	1	schi20039710
BP	GO:0090502	RNA phosphodiester bond hydrolysis, endonucleolytic	6	3540	1	671	1.14	0.7169	1	schi20044970
BP	GO:1901987	regulation of cell cycle phase transition	6	3540	1	671	1.14	0.7169	1	schi20026470
BP	GO:1901990	regulation of mitotic cell cycle phase transition	6	3540	1	671	1.14	0.7169	1	schi20026470
BP	GO:1902358	sulfate transmembrane transport	6	3540	1	671	1.14	0.7169	1	schi20006110
BP	GO:1990542	mitochondrial transmembrane transport	6	3540	1	671	1.14	0.7169	1	schi20030050
BP	GO:0006996	organelle organization	199	3540	35	671	37.72	0.72182	1	schi20003360, schi20005230, schi20007320, schi20007810, schi20007930, schi20010220, schi20010490, schi20012300, schi20013210, schi20016410, schi20016940, schi20017040, schi20017790, schi20019310, schi20022850, schi20026470, schi20026510, schi20028680, schi20029320, schi20031090, schi20034380, schi20035050, schi20035780, schi20038520, schi20046700, schi20055050, schi20056690, schi20058820, schi200…
BP	GO:0015980	energy derivation by oxidation of organic compounds	25	3540	4	671	4.74	0.7256	1	schi20013030, schi20015520, schi20049390, schi20060410
BP	GO:0045333	cellular respiration	25	3540	4	671	4.74	0.7256	1	schi20013030, schi20015520, schi20049390, schi20060410
CC	GO:0000775	chromosome, centromeric region	6	2428	1	471	1.16	0.72622	1	schi20007930
BP	GO:0009066	aspartate family amino acid metabolic process	19	3540	3	671	3.6	0.72782	1	schi20003190, schi20003200, schi20005030
MF	GO:0016705	oxidoreductase activity, acting on paired donors, with incorporation or reduction of molecular oxygen	47	4142	8	813	9.23	0.73043	1	schi20002810, schi20016560, schi20038080, schi20041330, schi20047590, schi20047600, schi20047610, schi20062480
MF	GO:0003995	acyl-CoA dehydrogenase activity	6	4142	1	813	1.18	0.7307	1	schi20006250
MF	GO:0004521	endoribonuclease activity	6	4142	1	813	1.18	0.7307	1	schi20044970
MF	GO:0008375	acetylglucosaminyltransferase activity	6	4142	1	813	1.18	0.7307	1	schi20064610
MF	GO:0015116	sulfate transmembrane transporter activity	6	4142	1	813	1.18	0.7307	1	schi20006110
MF	GO:0016639	oxidoreductase activity, acting on the CH-NH2 group of donors, NAD or NADP as acceptor	6	4142	1	813	1.18	0.7307	1	schi20065990
MF	GO:0019887	protein kinase regulator activity	6	4142	1	813	1.18	0.7307	1	schi20039140
MF	GO:0030976	thiamine pyrophosphate binding	6	4142	1	813	1.18	0.7307	1	schi20044010
MF	GO:0031625	ubiquitin protein ligase binding	6	4142	1	813	1.18	0.7307	1	schi20000810
MF	GO:0044389	ubiquitin-like protein ligase binding	6	4142	1	813	1.18	0.7307	1	schi20000810
MF	GO:0046933	proton-transporting ATP synthase activity, rotational mechanism	6	4142	1	813	1.18	0.7307	1	schi20028900
BP	GO:0006164	purine nucleotide biosynthetic process	49	3540	8	671	9.29	0.73691	1	schi20004890, schi20016740, schi20020300, schi20028900, schi20038650, schi20039340, schi20059060, schi20062250
BP	GO:0035303	regulation of dephosphorylation	13	3540	2	671	2.46	0.73757	1	schi20029770, schi20050670
BP	GO:0051172	negative regulation of nitrogen compound metabolic process	13	3540	2	671	2.46	0.73757	1	schi20029770, schi20057080
BP	GO:0071824	protein-DNA complex subunit organization	13	3540	2	671	2.46	0.73757	1	schi20007930, schi20059240
BP	GO:0017144	drug metabolic process	95	3540	16	671	18.01	0.74223	1	schi20004890, schi20013030, schi20015520, schi20016740, schi20020300, schi20024510, schi20028900, schi20031860, schi20034740, schi20037630, schi20038650, schi20039340, schi20041300, schi20049390, schi20059060, schi20062250
CC	GO:0005777	peroxisome	13	2428	2	471	2.52	0.75058	1	schi20014950, schi20050260
CC	GO:0042579	microbody	13	2428	2	471	2.52	0.75058	1	schi20014950, schi20050260
CC	GO:0070469	respiratory chain	13	2428	2	471	2.52	0.75058	1	schi20045040, schi20049390
MF	GO:0008047	enzyme activator activity	19	4142	3	813	3.73	0.75134	1	schi20022650, schi20050570, schi20056950
MF	GO:0019829	cation-transporting ATPase activity	19	4142	3	813	3.73	0.75134	1	schi20008660, schi20028900, schi20035120
MF	GO:0022853	active ion transmembrane transporter activity	19	4142	3	813	3.73	0.75134	1	schi20008660, schi20028900, schi20035120
MF	GO:0042625	ATPase coupled ion transmembrane transporter activity	19	4142	3	813	3.73	0.75134	1	schi20008660, schi20028900, schi20035120
MF	GO:0060589	nucleoside-triphosphatase regulator activity	19	4142	3	813	3.73	0.75134	1	schi20022650, schi20050570, schi20056950
BP	GO:0070838	divalent metal ion transport	26	3540	4	671	4.93	0.75481	1	schi20012660, schi20035120, schi20038020, schi20062100
BP	GO:0072511	divalent inorganic cation transport	26	3540	4	671	4.93	0.75481	1	schi20012660, schi20035120, schi20038020, schi20062100
MF	GO:0019208	phosphatase regulator activity	13	4142	2	813	2.55	0.75668	1	schi20029770, schi20050670
BP	GO:0098869	cellular oxidant detoxification	20	3540	3	671	3.79	0.76058	1	schi20019850, schi20051340, schi20057540
MF	GO:0098772	molecular function regulator	71	4142	12	813	13.94	0.76426	1	schi20005960, schi20014170, schi20022650, schi20029770, schi20031840, schi20039140, schi20050570, schi20050670, schi20052510, schi20056950, schi20057660, schi20068050
BP	GO:0000097	sulfur amino acid biosynthetic process	7	3540	1	671	1.33	0.77066	1	schi20053040
BP	GO:0000724	double-strand break repair via homologous recombination	7	3540	1	671	1.33	0.77066	1	schi20001200
BP	GO:0000725	recombinational repair	7	3540	1	671	1.33	0.77066	1	schi20001200
BP	GO:0006094	gluconeogenesis	7	3540	1	671	1.33	0.77066	1	schi20020300
BP	GO:0009452	7-methylguanosine RNA capping	7	3540	1	671	1.33	0.77066	1	schi20040240
BP	GO:0016226	iron-sulfur cluster assembly	7	3540	1	671	1.33	0.77066	1	schi20039730
BP	GO:0016482	cytosolic transport	7	3540	1	671	1.33	0.77066	1	schi20001570
BP	GO:0019319	hexose biosynthetic process	7	3540	1	671	1.33	0.77066	1	schi20020300
BP	GO:0019751	polyol metabolic process	7	3540	1	671	1.33	0.77066	1	schi20059880
BP	GO:0031163	metallo-sulfur cluster assembly	7	3540	1	671	1.33	0.77066	1	schi20039730
BP	GO:0036260	RNA capping	7	3540	1	671	1.33	0.77066	1	schi20040240
BP	GO:0046364	monosaccharide biosynthetic process	7	3540	1	671	1.33	0.77066	1	schi20020300
BP	GO:0048015	phosphatidylinositol-mediated signaling	7	3540	1	671	1.33	0.77066	1	schi20037540
BP	GO:0048017	inositol lipid-mediated signaling	7	3540	1	671	1.33	0.77066	1	schi20037540
BP	GO:0072348	sulfur compound transport	7	3540	1	671	1.33	0.77066	1	schi20006110
BP	GO:0006006	glucose metabolic process	14	3540	2	671	2.65	0.77512	1	schi20020300, schi20038650
BP	GO:0006643	membrane lipid metabolic process	14	3540	2	671	2.65	0.77512	1	schi20012170, schi20015610
BP	GO:0006839	mitochondrial transport	14	3540	2	671	2.65	0.77512	1	schi20030050, schi20058820
BP	GO:0009073	aromatic amino acid family biosynthetic process	14	3540	2	671	2.65	0.77512	1	schi20026900, schi20046840
BP	GO:0031324	negative regulation of cellular metabolic process	14	3540	2	671	2.65	0.77512	1	schi20029770, schi20057080
BP	GO:0043547	positive regulation of GTPase activity	14	3540	2	671	2.65	0.77512	1	schi20050570, schi20056950
CC	GO:0016469	proton-transporting two-sector ATPase complex	20	2428	3	471	3.88	0.77591	1	schi20008660, schi20028900, schi20062250
BP	GO:0034404	nucleobase-containing small molecule biosynthetic process	39	3540	6	671	7.39	0.77637	1	schi20004890, schi20016740, schi20020300, schi20038650, schi20039340, schi20059060
BP	GO:0009126	purine nucleoside monophosphate metabolic process	51	3540	8	671	9.67	0.77787	1	schi20004890, schi20016740, schi20020300, schi20028900, schi20038650, schi20039340, schi20059060, schi20062250
BP	GO:0009167	purine ribonucleoside monophosphate metabolic process	51	3540	8	671	9.67	0.77787	1	schi20004890, schi20016740, schi20020300, schi20028900, schi20038650, schi20039340, schi20059060, schi20062250
BP	GO:0009260	ribonucleotide biosynthetic process	51	3540	8	671	9.67	0.77787	1	schi20004890, schi20016740, schi20020300, schi20028900, schi20038650, schi20039340, schi20059060, schi20062250
BP	GO:0046390	ribose phosphate biosynthetic process	51	3540	8	671	9.67	0.77787	1	schi20004890, schi20016740, schi20020300, schi20028900, schi20038650, schi20039340, schi20059060, schi20062250
BP	GO:0072522	purine-containing compound biosynthetic process	51	3540	8	671	9.67	0.77787	1	schi20004890, schi20016740, schi20020300, schi20028900, schi20038650, schi20039340, schi20059060, schi20062250
CC	GO:1904949	ATPase complex	7	2428	1	471	1.36	0.77946	1	schi20038420
MF	GO:0016758	transferase activity, transferring hexosyl groups	26	4142	4	813	5.1	0.78058	1	schi20012170, schi20051500, schi20058540, schi20064610
MF	GO:0016209	antioxidant activity	20	4142	3	813	3.93	0.78289	1	schi20019850, schi20051340, schi20057540
MF	GO:0004427	inorganic diphosphatase activity	7	4142	1	813	1.37	0.78363	1	schi20041270
MF	GO:0004559	alpha-mannosidase activity	7	4142	1	813	1.37	0.78363	1	schi20050990
MF	GO:0015923	mannosidase activity	7	4142	1	813	1.37	0.78363	1	schi20050990
MF	GO:0016628	oxidoreductase activity, acting on the CH-CH group of donors, NAD or NADP as acceptor	7	4142	1	813	1.37	0.78363	1	schi20031350
MF	GO:0016854	racemase and epimerase activity	7	4142	1	813	1.37	0.78363	1	schi20037700
MF	GO:0019207	kinase regulator activity	7	4142	1	813	1.37	0.78363	1	schi20039140
MF	GO:1901682	sulfur compound transmembrane transporter activity	7	4142	1	813	1.37	0.78363	1	schi20006110
BP	GO:0019693	ribose phosphate metabolic process	69	3540	11	671	13.08	0.78481	1	schi20001690, schi20002390, schi20004890, schi20016740, schi20020300, schi20028900, schi20038650, schi20039340, schi20050780, schi20059060, schi20062250
CC	GO:0098800	inner mitochondrial membrane protein complex	14	2428	2	471	2.72	0.78742	1	schi20028900, schi20062250
BP	GO:0009636	response to toxic substance	21	3540	3	671	3.98	0.79007	1	schi20019850, schi20051340, schi20057540
BP	GO:0097237	cellular response to toxic substance	21	3540	3	671	3.98	0.79007	1	schi20019850, schi20051340, schi20057540
BP	GO:0098754	detoxification	21	3540	3	671	3.98	0.79007	1	schi20019850, schi20051340, schi20057540
BP	GO:1990748	cellular detoxification	21	3540	3	671	3.98	0.79007	1	schi20019850, schi20051340, schi20057540
BP	GO:0044085	cellular component biogenesis	144	3540	24	671	27.29	0.79307	1	schi20003360, schi20007320, schi20007810, schi20007930, schi20010490, schi20012300, schi20017040, schi20018970, schi20019310, schi20022650, schi20028460, schi20028890, schi20034380, schi20035780, schi20039730, schi20050170, schi20053200, schi20055050, schi20056690, schi20059240, schi20060410, schi20063780, schi20064480, schi20065760
MF	GO:0003690	double-stranded DNA binding	14	4142	2	813	2.75	0.7931	1	schi20040890, schi20062260
MF	GO:0005096	GTPase activator activity	14	4142	2	813	2.75	0.7931	1	schi20050570, schi20056950
MF	GO:0008276	protein methyltransferase activity	14	4142	2	813	2.75	0.7931	1	schi20010220, schi20013210
MF	GO:0015298	solute:cation antiporter activity	14	4142	2	813	2.75	0.7931	1	schi20001100, schi20029350
MF	GO:0016684	oxidoreductase activity, acting on peroxide as acceptor	14	4142	2	813	2.75	0.7931	1	schi20019850, schi20057540
MF	GO:0052689	carboxylic ester hydrolase activity	14	4142	2	813	2.75	0.7931	1	schi20002390, schi20051420
BP	GO:1901137	carbohydrate derivative biosynthetic process	87	3540	14	671	16.49	0.7938	1	schi20004890, schi20012170, schi20015610, schi20016740, schi20020300, schi20021640, schi20028900, schi20038650, schi20039340, schi20051500, schi20058540, schi20059060, schi20062250, schi20064610
BP	GO:1902600	proton transmembrane transport	40	3540	6	671	7.58	0.79747	1	schi20001100, schi20008660, schi20028900, schi20029350, schi20041270, schi20062250
BP	GO:0051336	regulation of hydrolase activity	34	3540	5	671	6.44	0.8003	1	schi20022650, schi20029770, schi20050570, schi20050670, schi20056950
BP	GO:0018193	peptidyl-amino acid modification	76	3540	12	671	14.41	0.80292	1	schi20000430, schi20004610, schi20005110, schi20009630, schi20010220, schi20010680, schi20013210, schi20028940, schi20034060, schi20037920, schi20040510, schi20053450
BP	GO:0055086	nucleobase-containing small molecule metabolic process	145	3540	24	671	27.48	0.80424	1	schi20001690, schi20002390, schi20004890, schi20009630, schi20011200, schi20011830, schi20016740, schi20020300, schi20027740, schi20028900, schi20033040, schi20038580, schi20038650, schi20039340, schi20040540, schi20044330, schi20044540, schi20044940, schi20050780, schi20051500, schi20053450, schi20054980, schi20059060, schi20062250
BP	GO:0001522	pseudouridine synthesis	15	3540	2	671	2.84	0.80789	1	schi20005380, schi20028460
BP	GO:0010604	positive regulation of macromolecule metabolic process	15	3540	2	671	2.84	0.80789	1	schi20002330, schi20019430
BP	GO:0051173	positive regulation of nitrogen compound metabolic process	15	3540	2	671	2.84	0.80789	1	schi20002330, schi20019430
MF	GO:0022804	active transmembrane transporter activity	85	4142	14	813	16.68	0.80857	1	schi20001100, schi20006110, schi20006270, schi20008660, schi20014440, schi20028260, schi20028900, schi20029350, schi20035120, schi20037530, schi20041270, schi20051620, schi20057740, schi20059680
MF	GO:0005506	iron ion binding	51	4142	8	813	10.01	0.81154	1	schi20000460, schi20017710, schi20028860, schi20038080, schi20047590, schi20047600, schi20047610, schi20048720
BP	GO:0006082	organic acid metabolic process	247	3540	42	671	46.82	0.81389	1	schi20003190, schi20003200, schi20004890, schi20005030, schi20013030, schi20013120, schi20014450, schi20015400, schi20015520, schi20016740, schi20019580, schi20020300, schi20024510, schi20025900, schi20026900, schi20027480, schi20027810, schi20027890, schi20031270, schi20031350, schi20031860, schi20031980, schi20038210, schi20038220, schi20038650, schi20039340, schi20043800, schi20044010, schi200…
BP	GO:0043436	oxoacid metabolic process	247	3540	42	671	46.82	0.81389	1	schi20003190, schi20003200, schi20004890, schi20005030, schi20013030, schi20013120, schi20014450, schi20015400, schi20015520, schi20016740, schi20019580, schi20020300, schi20024510, schi20025900, schi20026900, schi20027480, schi20027810, schi20027890, schi20031270, schi20031350, schi20031860, schi20031980, schi20038210, schi20038220, schi20038650, schi20039340, schi20043800, schi20044010, schi200…
BP	GO:0009161	ribonucleoside monophosphate metabolic process	53	3540	8	671	10.05	0.81398	1	schi20004890, schi20016740, schi20020300, schi20028900, schi20038650, schi20039340, schi20059060, schi20062250
BP	GO:0000075	cell cycle checkpoint	8	3540	1	671	1.52	0.81421	1	schi20048340
BP	GO:0006265	DNA topological change	8	3540	1	671	1.52	0.81421	1	schi20016940
BP	GO:0006568	tryptophan metabolic process	8	3540	1	671	1.52	0.81421	1	schi20046840
BP	GO:0006586	indolalkylamine metabolic process	8	3540	1	671	1.52	0.81421	1	schi20046840
BP	GO:0006637	acyl-CoA metabolic process	8	3540	1	671	1.52	0.81421	1	schi20031860
BP	GO:0015696	ammonium transport	8	3540	1	671	1.52	0.81421	1	schi20044400
BP	GO:0015914	phospholipid transport	8	3540	1	671	1.52	0.81421	1	schi20031580
BP	GO:0034204	lipid translocation	8	3540	1	671	1.52	0.81421	1	schi20031580
BP	GO:0035383	thioester metabolic process	8	3540	1	671	1.52	0.81421	1	schi20031860
BP	GO:0042430	indole-containing compound metabolic process	8	3540	1	671	1.52	0.81421	1	schi20046840
BP	GO:0045332	phospholipid translocation	8	3540	1	671	1.52	0.81421	1	schi20031580
BP	GO:0072488	ammonium transmembrane transport	8	3540	1	671	1.52	0.81421	1	schi20044400
BP	GO:0097035	regulation of membrane lipid distribution	8	3540	1	671	1.52	0.81421	1	schi20031580
BP	GO:0070887	cellular response to chemical stimulus	22	3540	3	671	4.17	0.81648	1	schi20019850, schi20051340, schi20057540
CC	GO:0019012	virion	15	2428	2	471	2.91	0.81939	1	schi20028460, schi20058210
CC	GO:0019013	viral nucleocapsid	15	2428	2	471	2.91	0.81939	1	schi20028460, schi20058210
CC	GO:0019028	viral capsid	15	2428	2	471	2.91	0.81939	1	schi20028460, schi20058210
CC	GO:0044423	virion part	15	2428	2	471	2.91	0.81939	1	schi20028460, schi20058210
CC	GO:0000159	protein phosphatase type 2A complex	8	2428	1	471	1.55	0.82236	1	schi20050670
CC	GO:0033177	proton-transporting two-sector ATPase complex, proton-transporting domain	8	2428	1	471	1.55	0.82236	1	schi20062250
CC	GO:0098803	respiratory chain complex	8	2428	1	471	1.55	0.82236	1	schi20049390
MF	GO:0030695	GTPase regulator activity	15	4142	2	813	2.94	0.82462	1	schi20050570, schi20056950
MF	GO:0015078	proton transmembrane transporter activity	34	4142	5	813	6.67	0.82604	1	schi20001100, schi20008660, schi20028900, schi20029350, schi20062250
MF	GO:0003916	DNA topoisomerase activity	8	4142	1	813	1.57	0.82618	1	schi20016940
MF	GO:0004012	phospholipid-translocating ATPase activity	8	4142	1	813	1.57	0.82618	1	schi20031580
MF	GO:0005548	phospholipid transporter activity	8	4142	1	813	1.57	0.82618	1	schi20031580
MF	GO:0008519	ammonium transmembrane transporter activity	8	4142	1	813	1.57	0.82618	1	schi20044400
MF	GO:0016703	oxidoreductase activity, acting on single donors with incorporation of molecular oxygen, incorporation of one atom of oxygen (internal monooxygenases or internal mixed function oxidases)	8	4142	1	813	1.57	0.82618	1	schi20051480
MF	GO:0016814	hydrolase activity, acting on carbon-nitrogen (but not peptide) bonds, in cyclic amidines	8	4142	1	813	1.57	0.82618	1	schi20044880
MF	GO:0018580	nitronate monooxygenase activity	8	4142	1	813	1.57	0.82618	1	schi20051480
BP	GO:0019752	carboxylic acid metabolic process	243	3540	41	671	46.06	0.82678	1	schi20003190, schi20003200, schi20004890, schi20005030, schi20013030, schi20013120, schi20014450, schi20015400, schi20015520, schi20016740, schi20019580, schi20020300, schi20024510, schi20025900, schi20026900, schi20027480, schi20027810, schi20027890, schi20031270, schi20031350, schi20031860, schi20031980, schi20038210, schi20038220, schi20038650, schi20039340, schi20043800, schi20044010, schi200…
BP	GO:0009893	positive regulation of metabolic process	16	3540	2	671	3.03	0.83634	1	schi20002330, schi20019430
BP	GO:0031325	positive regulation of cellular metabolic process	16	3540	2	671	3.03	0.83634	1	schi20002330, schi20019430
BP	GO:0043087	regulation of GTPase activity	16	3540	2	671	3.03	0.83634	1	schi20050570, schi20056950
BP	GO:0046474	glycerophospholipid biosynthetic process	16	3540	2	671	3.03	0.83634	1	schi20012170, schi20015610
BP	GO:0022402	cell cycle process	23	3540	3	671	4.36	0.84001	1	schi20026470, schi20048340, schi20064480
BP	GO:0051604	protein maturation	23	3540	3	671	4.36	0.84001	1	schi20019210, schi20022650, schi20040280
BP	GO:0006644	phospholipid metabolic process	55	3540	8	671	10.43	0.84542	1	schi20012170, schi20015610, schi20026320, schi20037540, schi20040000, schi20048180, schi20049210, schi20058660
BP	GO:0019439	aromatic compound catabolic process	55	3540	8	671	10.43	0.84542	1	schi20004890, schi20016740, schi20020300, schi20024510, schi20038650, schi20039340, schi20041330, schi20059060
CC	GO:0000139	Golgi membrane	16	2428	2	471	3.1	0.84698	1	schi20040280, schi20058540
CC	GO:0098791	Golgi subcompartment	16	2428	2	471	3.1	0.84698	1	schi20040280, schi20058540
CC	GO:0098798	mitochondrial protein complex	16	2428	2	471	3.1	0.84698	1	schi20028900, schi20062250
BP	GO:0032268	regulation of cellular protein metabolic process	49	3540	7	671	9.29	0.84781	1	schi20002330, schi20019430, schi20029770, schi20034600, schi20039140, schi20050670, schi20057080
BP	GO:0048523	negative regulation of cellular process	30	3540	4	671	5.69	0.84808	1	schi20029770, schi20048340, schi20057080, schi20064480
BP	GO:0006066	alcohol metabolic process	9	3540	1	671	1.71	0.84951	1	schi20059880
BP	GO:0015748	organophosphate ester transport	9	3540	1	671	1.71	0.84951	1	schi20031580
CC	GO:0005740	mitochondrial envelope	48	2428	7	471	9.31	0.85116	1	schi20015520, schi20019310, schi20028900, schi20030050, schi20039730, schi20060410, schi20062250
MF	GO:0016860	intramolecular oxidoreductase activity	16	4142	2	813	3.14	0.85175	1	schi20020300, schi20037060
MF	GO:0016887	ATPase activity	167	4142	28	813	32.78	0.85371	1	schi20001520, schi20002330, schi20008660, schi20010910, schi20013760, schi20014110, schi20014440, schi20019430, schi20026720, schi20027800, schi20028300, schi20028900, schi20031580, schi20033670, schi20035120, schi20035830, schi20037530, schi20038740, schi20040740, schi20046190, schi20051620, schi20053470, schi20057740, schi20059620, schi20059630, schi20059680, schi20061080, schi20061180
CC	GO:0005759	mitochondrial matrix	9	2428	1	471	1.75	0.85694	1	schi20058820
CC	GO:0005774	vacuolar membrane	9	2428	1	471	1.75	0.85694	1	schi20008660
CC	GO:0030131	clathrin adaptor complex	9	2428	1	471	1.75	0.85694	1	schi20024790
MF	GO:0008483	transaminase activity	23	4142	3	813	4.51	0.85817	1	schi20021640, schi20034980, schi20037000
MF	GO:0016765	transferase activity, transferring alkyl or aryl (other than methyl) groups	23	4142	3	813	4.51	0.85817	1	schi20023350, schi20026900, schi20037630
MF	GO:0016769	transferase activity, transferring nitrogenous groups	23	4142	3	813	4.51	0.85817	1	schi20021640, schi20034980, schi20037000
MF	GO:0030234	enzyme regulator activity	48	4142	7	813	9.42	0.85898	1	schi20022650, schi20029770, schi20031840, schi20039140, schi20050570, schi20050670, schi20056950
MF	GO:0015399	primary active transmembrane transporter activity	60	4142	9	813	11.78	0.85994	1	schi20008660, schi20014440, schi20028900, schi20035120, schi20037530, schi20041270, schi20051620, schi20057740, schi20059680
MF	GO:0015405	P-P-bond-hydrolysis-driven transmembrane transporter activity	60	4142	9	813	11.78	0.85994	1	schi20008660, schi20014440, schi20028900, schi20035120, schi20037530, schi20041270, schi20051620, schi20057740, schi20059680
MF	GO:0003950	NAD+ ADP-ribosyltransferase activity	9	4142	1	813	1.77	0.86036	1	schi20010360
BP	GO:0043085	positive regulation of catalytic activity	24	3540	3	671	4.55	0.86089	1	schi20022650, schi20050570, schi20056950
BP	GO:0044093	positive regulation of molecular function	24	3540	3	671	4.55	0.86089	1	schi20022650, schi20050570, schi20056950
BP	GO:0006479	protein methylation	17	3540	2	671	3.22	0.86092	1	schi20010220, schi20013210
BP	GO:0008213	protein alkylation	17	3540	2	671	3.22	0.86092	1	schi20010220, schi20013210
BP	GO:0009064	glutamine family amino acid metabolic process	31	3540	4	671	5.88	0.86607	1	schi20013120, schi20038210, schi20038220, schi20060870
BP	GO:0006520	cellular amino acid metabolic process	163	3540	26	671	30.9	0.86635	1	schi20003190, schi20003200, schi20005030, schi20013120, schi20014450, schi20015400, schi20024510, schi20025900, schi20026900, schi20027480, schi20027810, schi20027890, schi20031270, schi20031980, schi20038210, schi20038220, schi20044010, schi20046820, schi20046840, schi20053040, schi20055210, schi20060760, schi20060870, schi20061430, schi20063820, schi20065990
BP	GO:0065003	protein-containing complex assembly	81	3540	12	671	15.35	0.86725	1	schi20007930, schi20017040, schi20018970, schi20019310, schi20022650, schi20028890, schi20050170, schi20053200, schi20055050, schi20059240, schi20060410, schi20063780
MF	GO:0016798	hydrolase activity, acting on glycosyl bonds	30	4142	4	813	5.89	0.86803	1	schi20013340, schi20036800, schi20050990, schi20052190
MF	GO:0030246	carbohydrate binding	30	4142	4	813	5.89	0.86803	1	schi20013340, schi20037700, schi20038080, schi20052190
MF	GO:0019001	guanyl nucleotide binding	124	4142	20	813	24.34	0.86806	1	schi20004080, schi20011400, schi20013720, schi20019830, schi20020940, schi20023820, schi20025660, schi20027460, schi20028890, schi20029110, schi20029120, schi20034830, schi20035050, schi20044510, schi20050710, schi20056380, schi20059440, schi20062230, schi20062690, schi20065930
BP	GO:1901361	organic cyclic compound catabolic process	57	3540	8	671	10.8	0.8725	1	schi20004890, schi20016740, schi20020300, schi20024510, schi20038650, schi20039340, schi20041330, schi20059060
MF	GO:0004181	metallocarboxypeptidase activity	17	4142	2	813	3.34	0.875	1	schi20036450, schi20047690
MF	GO:0016877	ligase activity, forming carbon-sulfur bonds	17	4142	2	813	3.34	0.875	1	schi20013030, schi20031860
CC	GO:0044429	mitochondrial part	56	2428	8	471	10.86	0.87786	1	schi20015520, schi20019310, schi20028900, schi20030050, schi20039730, schi20058820, schi20060410, schi20062250
BP	GO:0006869	lipid transport	10	3540	1	671	1.9	0.87811	1	schi20031580
BP	GO:0009309	amine biosynthetic process	10	3540	1	671	1.9	0.87811	1	schi20046840
BP	GO:0010639	negative regulation of organelle organization	10	3540	1	671	1.9	0.87811	1	schi20064480
BP	GO:0010876	lipid localization	10	3540	1	671	1.9	0.87811	1	schi20031580
BP	GO:0016197	endosomal transport	10	3540	1	671	1.9	0.87811	1	schi20001570
BP	GO:0042401	cellular biogenic amine biosynthetic process	10	3540	1	671	1.9	0.87811	1	schi20046840
BP	GO:0051129	negative regulation of cellular component organization	10	3540	1	671	1.9	0.87811	1	schi20064480
BP	GO:1903047	mitotic cell cycle process	18	3540	2	671	3.41	0.88208	1	schi20026470, schi20048340
BP	GO:0031399	regulation of protein modification process	32	3540	4	671	6.07	0.8822	1	schi20029770, schi20034600, schi20039140, schi20050670
BP	GO:0090407	organophosphate biosynthetic process	136	3540	21	671	25.78	0.88251	1	schi20004890, schi20009630, schi20011830, schi20012170, schi20015610, schi20016740, schi20020300, schi20027740, schi20028900, schi20033040, schi20038580, schi20038650, schi20039340, schi20040540, schi20044540, schi20044940, schi20049210, schi20053450, schi20058660, schi20059060, schi20062250
CC	GO:0000228	nuclear chromosome	10	2428	1	471	1.94	0.88479	1	schi20020750
CC	GO:0005667	transcription factor complex	10	2428	1	471	1.94	0.88479	1	schi20007250
CC	GO:0005773	vacuole	10	2428	1	471	1.94	0.88479	1	schi20008660
CC	GO:0008287	protein serine/threonine phosphatase complex	10	2428	1	471	1.94	0.88479	1	schi20050670
CC	GO:0031461	cullin-RING ubiquitin ligase complex	10	2428	1	471	1.94	0.88479	1	schi20000810
CC	GO:0044437	vacuolar part	10	2428	1	471	1.94	0.88479	1	schi20008660
CC	GO:0044454	nuclear chromosome part	10	2428	1	471	1.94	0.88479	1	schi20020750
CC	GO:0044798	nuclear transcription factor complex	10	2428	1	471	1.94	0.88479	1	schi20007250
CC	GO:1903293	phosphatase complex	10	2428	1	471	1.94	0.88479	1	schi20050670
MF	GO:0042626	ATPase activity, coupled to transmembrane movement of substances	56	4142	8	813	10.99	0.88502	1	schi20008660, schi20014440, schi20028900, schi20035120, schi20037530, schi20051620, schi20057740, schi20059680
CC	GO:0005743	mitochondrial inner membrane	38	2428	5	471	7.37	0.88702	1	schi20015520, schi20028900, schi20030050, schi20060410, schi20062250
CC	GO:0019866	organelle inner membrane	38	2428	5	471	7.37	0.88702	1	schi20015520, schi20028900, schi20030050, schi20060410, schi20062250
MF	GO:0005319	lipid transporter activity	10	4142	1	813	1.96	0.88783	1	schi20031580
MF	GO:0015035	protein disulfide oxidoreductase activity	10	4142	1	813	1.96	0.88783	1	schi20057020
MF	GO:0015081	sodium ion transmembrane transporter activity	10	4142	1	813	1.96	0.88783	1	schi20006270
MF	GO:0016790	thiolester hydrolase activity	10	4142	1	813	1.96	0.88783	1	schi20014450
MF	GO:0019239	deaminase activity	10	4142	1	813	1.96	0.88783	1	schi20044880
MF	GO:1901681	sulfur compound binding	10	4142	1	813	1.96	0.88783	1	schi20044010
BP	GO:0051246	regulation of protein metabolic process	52	3540	7	671	9.86	0.88822	1	schi20002330, schi20019430, schi20029770, schi20034600, schi20039140, schi20050670, schi20057080
MF	GO:0016616	oxidoreductase activity, acting on the CH-OH group of donors, NAD or NADP as acceptor	38	4142	5	813	7.46	0.89267	1	schi20027480, schi20036690, schi20050780, schi20060760, schi20061430
MF	GO:0051536	iron-sulfur cluster binding	38	4142	5	813	7.46	0.89267	1	schi20005600, schi20015520, schi20019210, schi20039730, schi20055210
MF	GO:0051540	metal cluster binding	38	4142	5	813	7.46	0.89267	1	schi20005600, schi20015520, schi20019210, schi20039730, schi20055210
BP	GO:0034655	nucleobase-containing compound catabolic process	46	3540	6	671	8.72	0.89328	1	schi20004890, schi20016740, schi20020300, schi20038650, schi20039340, schi20059060
MF	GO:0016620	oxidoreductase activity, acting on the aldehyde or oxo group of donors, NAD or NADP as acceptor	25	4142	3	813	4.91	0.89466	1	schi20021100, schi20021120, schi20038650
MF	GO:0004222	metalloendopeptidase activity	18	4142	2	813	3.53	0.89485	1	schi20036810, schi20066650
MF	GO:0015297	antiporter activity	18	4142	2	813	3.53	0.89485	1	schi20001100, schi20029350
BP	GO:0099132	ATP hydrolysis coupled cation transmembrane transport	26	3540	3	671	4.93	0.89558	1	schi20008660, schi20028900, schi20035120
BP	GO:0001932	regulation of protein phosphorylation	19	3540	2	671	3.6	0.90023	1	schi20034600, schi20039140
BP	GO:0033013	tetrapyrrole metabolic process	19	3540	2	671	3.6	0.90023	1	schi20034740, schi20041330
BP	GO:0044262	cellular carbohydrate metabolic process	19	3540	2	671	3.6	0.90023	1	schi20050780, schi20059880
BP	GO:0045859	regulation of protein kinase activity	19	3540	2	671	3.6	0.90023	1	schi20034600, schi20039140
BP	GO:0000280	nuclear division	11	3540	1	671	2.09	0.90128	1	schi20026470
BP	GO:0007034	vacuolar transport	11	3540	1	671	2.09	0.90128	1	schi20010410
BP	GO:0042168	heme metabolic process	11	3540	1	671	2.09	0.90128	1	schi20041330
BP	GO:0140014	mitotic nuclear division	11	3540	1	671	2.09	0.90128	1	schi20026470
[truncated: 259 more rows]

## Sheet: Table S16 KEGG Control36h_vs_Tr
Supplementary Table S16 KEGG enrichment of the DEGs in control gropu as compared with treated group at 36 h
TermID	TermDescription	SampleNumber	SampleTotal	BackgroundNumber	BackgroundTotal	RichFactor	pvalue	p.adjust	qvalue	geneID	KO_ID
[truncated: 332 more rows]

## Sheet: Table S18 yellow_geneid.signifi
Supplementary Table S18 GO enrichment of the DEGs in in the yellow module
Type	GO.ID	Term	Annotated	AnnTotal	Significant	SigTotal	Expected	pvalue	FDR	significantGenes
[truncated: 617 more rows]

## Sheet: Table S19 yellow_geneid.KEGG_en
Supplementary Table S19 KEGG enrichment of the DEGs in the yellow module
[truncated: 138 more rows]

[truncated: 3 more sheets: Table S20 yellow_30list_FPKM_an, Table S10, Table S9]
